# Supplementary material for: YTHDC1 positively regulates PTEN expression and plays a critical role in cisplatin resistance of bladder cancer
Source: Cell Prolif. 2023 Apr 17;56(7):e13404. doi: 10.1111/cpr.13404 (PMC10334275; doi:10.1111/cpr.13404)
Supplement: Supplementary file 1 — TABLE S1. The clinical and pathological data of patients with bladder cancer. [file CPR-56-e13404-s003.xlsx]

## Sheet: 合并
	Gender	Age	Grade	Stage	Long Distance Metastasis	Lymphnode metastasis	Survival time (month)	Overall survival
Patient 1	Male	66	H	3		N
Patient 2	Male	64	H	2		N
Patient 3	Female	71	H	3		Y
Patient 4	Male	64	L	2b		Y
Patient 5	Male	69	H	3		Y
Patient 6	Male	60	H	3		N
Patient 7	Male	69	H	4a		N
Patient 8	Male	71	H	1		N
Patient 9	Male	65	H	3		N
Patient 10	Female	53	H	3		Y
Patient 11	Male	65	H	2a		N
Patient 12	Male	62	L	a		N
Patient 13	Female	68	H	2		N
Patient 14	Male	73	H	2a		N
Patient 15	Male	65		2		N
Patient 16	Male	56	H	3		N
Patient 17	Male	53	H	3		N
Patient 18	Male	61	H	3		N
Patient 19	Male	61	H	4a		Y
Patient 20	Male	62	H	2b		Y
Patient 21	Male	47	H	2b		N
Patient 22	Male	73	H	1		N
Patient 23	Male	65	H	1		N
Patient 24	Male	54	H	2b		N
Patient 25	Male	87	H	3		N
Patient 26	Male	69		3		N
Patient 27	Male	62	H	1		N
Patient 28	Male	69	H	2a		N
Patient 29	Male	56	H	3		N
Patient 30	Male	69	L	a		N
Patient 31	Female	61	H	4a		N
Patient 32	Male	64	H	4		N
Patient 33	Male	63	H	2		N
Patient 34	Male	75	H	1		Y
Patient 35	Male	74	H	2		N
Patient 36	Male	77	H	3		N
Patient 37	Male	57	H	3		N
Patient 38	Male	67	H	4a		Y
Patient 39	Male	51	H	3		N
Patient 40	Female	51	H	1		N
Patient 41	Male	73	H	2		N
Patient 42	Female	80	H	3		Y
Patient 43	Male	73	H	4a		Y
Patient 44	Male	73	H	3		N
Patient 45	Male	36	H	2	N	N	53.7205	0
Patient 46	Male	70	H	1	N	N	29.0301	1
Patient 47	Male	73	H	1	N	N	14.9589	0
Patient 48	Male	37	H	2	N	N	105.074	0
Patient 49	Female	78	H	1	N	N	78	1
Patient 50	Male	75	H	2	N	N	65.8192	0
Patient 51	Female	74	L	2	N	N	113.425	0
Patient 52	Male	51	L	3	N	P	9.0411	1
Patient 53	Male	56	H	4	N	P	66.6082	0
Patient 54	Male	75	L	2	N	N	77.326	0
Patient 55	Male	57	H	1	N	N	41.8521	1
Patient 56	Male	66	H	2	N	N	83.9342	0
Patient 57	Male	45	H	2	N	N	128.942	0
Patient 58	Female	75	H	2	N	N	73.3151	0
Patient 59	Male	55	H	4	P	P	21.67	1
Patient 60	Female	66		4	P	P	31.63	1
Patient 61	Male	73	H	2	N	N	123.255	0
Patient 62	Female	68	L	2	N	N	37.5452	0
Patient 63	Male	60	H	2	N	N	19.2986	0
Patient 64	Male	56	H	2	N	N	111.452	0
Patient 65	Male	75	H	3	N	N	2.00548	1
Patient 66	Male	57	H	4	N	N	91.1671	0
Patient 67	Male	67	H	2	N	N	129.403	0
Patient 68	Female	73	H	4	N	N	64.274	0
Patient 69	Male	48	H	2	N	N	74.0712	0
Patient 70	Male	55	H	4	P	P	21.67	1
Patient 71	Male	64	H	4	N	P	1.34795	1
Patient 72	Male	64	H	4	N	P	1.34795	1
Patient 73	Male	46		2a	N	N	62.134	0
Patient 74	Male	54		a	N	P	50.5738	0
Patient 75	Male	75		2	N	N	35.7093	1
Patient 76	Male	58		4	N	N	34.4003	1
Patient 77	Male	54		3	N	N	19.8596	1
