# Supplementary material for: YTHDC1 positively regulates PTEN expression and plays a critical role in cisplatin resistance of bladder cancer
Source: Cell Prolif. 2023 Apr 17;56(7):e13404. doi: 10.1111/cpr.13404 (PMC10334275; doi:10.1111/cpr.13404)
Supplement: Supplementary file 2 — TABLE S2. The sequencing data between shNC and shYTHDC1 T24 bladder cancer cells. [file CPR-56-e13404-s002.xls]

## Sheet: shYTHDC1-1_shNC_kegg_report
Name	Map	Count1	Count2	Count3	Count4	p	q	Gene_in_DE	Up_Gene	Up_Count	Down_Gene	Down_Count	Links	Result
MicroRNAs in cancer	map05206	80	118	2729	11704	3.31749e-12	1.12131e-09	ENSG00000005339|K04498;ENSG00000007968|K09389;ENSG00000012048|K10605;ENSG00000041982|K06252;ENSG00000065361|K05084;ENSG00000067900|K04514;ENSG00000068078|K05094;ENSG00000073282|K10149;ENSG00000085563|K05658;ENSG00000088305|K17399;ENSG00000092969|K13376;ENSG00000097007|K06619;ENSG00000100234|K16866;ENSG00000100311|K17386;ENSG00000100393|K04498;ENSG00000100485|K03099;ENSG00000100697|K11592;ENSG0000…	ENSG00000005339|K04498;ENSG00000007968|K09389;ENSG00000012048|K10605;ENSG00000041982|K06252;ENSG00000065361|K05084;ENSG00000067900|K04514;ENSG00000068078|K05094;ENSG00000073282|K10149;ENSG00000085563|K05658;ENSG00000088305|K17399;ENSG00000092969|K13376;ENSG00000097007|K06619;ENSG00000100234|K16866;ENSG00000100311|K17386;ENSG00000100393|K04498;ENSG00000100485|K03099;ENSG00000100697|K11592;ENSG0000…	63	ENSG00000068028|K09850;ENSG00000073756|K11987;ENSG00000100292|K00510;ENSG00000101412|K17454;ENSG00000103275|K10577;ENSG00000105173|K06626;ENSG00000117632|K04381;ENSG00000126934|K04369;ENSG00000136158|K17383;ENSG00000136997|K04377;ENSG00000146670|K17390;ENSG00000147889|K06621;ENSG00000206075|K10139;ENSG00000230626|K04369;ENSG00000237984|K01110;ENSG00000243635|K08007;ENSG00000276058|K04381	17	http://www.kegg.jp/pathway/map05206+K04498+K09389+K10605+K06252+K05084+K04514+K05094+K10149+K05658+K17399+K13376+K06619+K16866+K17386+K03099+K11592+K04445+K01403+K05665+K17460+K02091+K05099+K02580+K04503+K05089+K17398+K17461+K01116+K09295+K07827+K20994+K02085+K05762+K16857+K07410+K07204+K04361+K02599+K09299+K04728+K08670+K16865+K16341+K02677+K07996+K17391+K06279+K04438+K04692+K16172+K17442+K06626…	yes
Human papillomavirus infection	map05165	143	319	2666	11503	5.57173e-10	9.41622e-08	ENSG00000005339|K04498;ENSG00000005961|K06476;ENSG00000041982|K06252;ENSG00000051382|K00922;ENSG00000053747|K06240;ENSG00000055332|K16195;ENSG00000058085|K06246;ENSG00000067606|K18952;ENSG00000072415|K06091;ENSG00000073711|K11583;ENSG00000075711|K12076;ENSG00000082458|K21098;ENSG00000082701|K03083;ENSG00000089159|K05760;ENSG00000091136|K05636;ENSG00000091409|K06485;ENSG00000094631|K11407;ENSG0000…	ENSG00000005339|K04498;ENSG00000005961|K06476;ENSG00000041982|K06252;ENSG00000051382|K00922;ENSG00000053747|K06240;ENSG00000055332|K16195;ENSG00000058085|K06246;ENSG00000067606|K18952;ENSG00000072415|K06091;ENSG00000073711|K11583;ENSG00000075711|K12076;ENSG00000082458|K21098;ENSG00000082701|K03083;ENSG00000089159|K05760;ENSG00000091136|K05636;ENSG00000091409|K06485;ENSG00000094631|K11407;ENSG0000…	105	ENSG00000002330|K02158;ENSG00000073756|K11987;ENSG00000087088|K02159;ENSG00000092020|K11583;ENSG00000092758|K08131;ENSG00000101412|K17454;ENSG00000102981|K06093;ENSG00000105173|K06626;ENSG00000105568|K03456;ENSG00000105929|K02154;ENSG00000106615|K07208;ENSG00000107404|K02353;ENSG00000109062|K13365;ENSG00000112576|K10152;ENSG00000113575|K04382;ENSG00000118785|K06250;ENSG00000123374|K02206;ENSG0000…	38	http://www.kegg.jp/pathway/map05165+K04498+K06476+K06252+K00922+K06240+K16195+K06246+K18952+K06091+K11583+K12076+K21098+K03083+K05760+K05636+K06485+K11407+K18671+K03099+K06052+K07207+K16332+K02091+K06591+K05948+K04688+K06236+K02580+K04503+K11643+K06241+K05089+K10587+K00444+K06589+K05717+K11220+K04456+K02649+K05870+K10691+K06525+K07827+K20994+K06237+K02085+K05635+K06248+K16857+K06587+K06487+K06618…	yes
PI3K-Akt signaling pathway	map04151	161	386	2648	11436	2.76934e-09	3.12012e-07	ENSG00000005961|K06476;ENSG00000012048|K10605;ENSG00000040199|K16340;ENSG00000041982|K06252;ENSG00000051382|K00922;ENSG00000053747|K06240;ENSG00000058085|K06246;ENSG00000064300|K02583;ENSG00000065243|K06071;ENSG00000068078|K05094;ENSG00000070388|K04358;ENSG00000073711|K11583;ENSG00000082701|K03083;ENSG00000090554|K05454;ENSG00000091136|K05636;ENSG00000091409|K06485;ENSG00000096968|K04447;ENSG0000…	ENSG00000005961|K06476;ENSG00000012048|K10605;ENSG00000040199|K16340;ENSG00000041982|K06252;ENSG00000051382|K00922;ENSG00000053747|K06240;ENSG00000058085|K06246;ENSG00000064300|K02583;ENSG00000065243|K06071;ENSG00000068078|K05094;ENSG00000070388|K04358;ENSG00000073711|K11583;ENSG00000082701|K03083;ENSG00000090554|K05454;ENSG00000091136|K05636;ENSG00000091409|K06485;ENSG00000096968|K04447;ENSG0000…	118	ENSG00000002330|K02158;ENSG00000049130|K05461;ENSG00000092020|K11583;ENSG00000092758|K08131;ENSG00000100889|K01596;ENSG00000104205|K13304;ENSG00000105173|K06626;ENSG00000105401|K09554;ENSG00000105568|K03456;ENSG00000106615|K07208;ENSG00000108342|K05423;ENSG00000112576|K10152;ENSG00000113575|K04382;ENSG00000118785|K06250;ENSG00000119630|K16859;ENSG00000123143|K06071;ENSG00000123374|K02206;ENSG0000…	43	http://www.kegg.jp/pathway/map04151+K06476+K10605+K16340+K06252+K00922+K06240+K06246+K02583+K06071+K05094+K04358+K11583+K03083+K05454+K05636+K06485+K04447+K17386+K03099+K05467+K07207+K16332+K05431+K11218+K02091+K21289+K06591+K05099+K04688+K06236+K02580+K04503+K07825+K06241+K05081+K05089+K04538+K06589+K05717+K04456+K02649+K05870+K04547+K04548+K07198+K06525+K07827+K06237+K05635+K06248+K10160+K16857…	yes
Rap1 signaling pathway	map04015	103	215	2706	11607	1.10081e-08	9.30186e-07	ENSG00000001631|K17705;ENSG00000005844|K05718;ENSG00000005961|K06476;ENSG00000006607|K06082;ENSG00000051382|K00922;ENSG00000064300|K02583;ENSG00000067606|K18952;ENSG00000068078|K05094;ENSG00000070388|K04358;ENSG00000081026|K06112;ENSG00000087258|K04534;ENSG00000100311|K17386;ENSG00000101280|K05467;ENSG00000105738|K17703;ENSG00000105976|K05099;ENSG00000109756|K08018;ENSG00000112062|K04441;ENSG0000…	ENSG00000001631|K17705;ENSG00000005844|K05718;ENSG00000005961|K06476;ENSG00000006607|K06082;ENSG00000051382|K00922;ENSG00000064300|K02583;ENSG00000067606|K18952;ENSG00000068078|K05094;ENSG00000070388|K04358;ENSG00000081026|K06112;ENSG00000087258|K04534;ENSG00000100311|K17386;ENSG00000101280|K05467;ENSG00000105738|K17703;ENSG00000105976|K05099;ENSG00000109756|K08018;ENSG00000112062|K04441;ENSG0000…	83	ENSG00000034152|K04432;ENSG00000049130|K05461;ENSG00000050820|K05726;ENSG00000102981|K06093;ENSG00000108518|K05759;ENSG00000119630|K16859;ENSG00000126458|K07829;ENSG00000126934|K04369;ENSG00000138685|K18497;ENSG00000143590|K05462;ENSG00000143933|K02183;ENSG00000150630|K05449;ENSG00000160867|K05095;ENSG00000169220|K17706;ENSG00000169750|K07861;ENSG00000173511|K16858;ENSG00000176732|K05759;ENSG0000…	20	http://www.kegg.jp/pathway/map04015+K17705+K05718+K06476+K06082+K00922+K02583+K18952+K05094+K04358+K06112+K04534+K17386+K05467+K17703+K05099+K08018+K04441+K05089+K06070+K17702+K04456+K02649+K12490+K08047+K01116+K04266+K17697+K02183+K08044+K05702+K07827+K06271+K16857+K08043+K05087+K04361+K04237+K05719+K05631+K05465+K02677+K04634+K05731+K07831+K06464+K08049+K04438+K05462+K04270+K05450+K04527+K04294…	yes
Focal adhesion	map04510	102	224	2707	11598	9.24241e-08	6.24787e-06	ENSG00000005961|K06476;ENSG00000023445|K16060;ENSG00000035403|K05700;ENSG00000041982|K06252;ENSG00000051382|K00922;ENSG00000053747|K06240;ENSG00000058085|K06246;ENSG00000058272|K06270;ENSG00000065534|K00907;ENSG00000067900|K04514;ENSG00000077157|K12329;ENSG00000082701|K03083;ENSG00000089159|K05760;ENSG00000091136|K05636;ENSG00000091409|K06485;ENSG00000100311|K17386;ENSG00000100485|K03099;ENSG0000…	ENSG00000005961|K06476;ENSG00000023445|K16060;ENSG00000035403|K05700;ENSG00000041982|K06252;ENSG00000051382|K00922;ENSG00000053747|K06240;ENSG00000058085|K06246;ENSG00000058272|K06270;ENSG00000065534|K00907;ENSG00000067900|K04514;ENSG00000077157|K12329;ENSG00000082701|K03083;ENSG00000089159|K05760;ENSG00000091136|K05636;ENSG00000091409|K06485;ENSG00000100311|K17386;ENSG00000100485|K03099;ENSG0000…	84	ENSG00000002330|K02158;ENSG00000050820|K05726;ENSG00000092758|K08131;ENSG00000101335|K12755;ENSG00000101608|K12757;ENSG00000112576|K10152;ENSG00000118680|K12757;ENSG00000118785|K06250;ENSG00000119630|K16859;ENSG00000137843|K05735;ENSG00000150630|K05449;ENSG00000169750|K07861;ENSG00000172531|K06269;ENSG00000173511|K16858;ENSG00000188677|K06275;ENSG00000237984|K01110;ENSG00000260490|K12757;ENSG0000…	18	http://www.kegg.jp/pathway/map04510+K06476+K16060+K05700+K06252+K00922+K06240+K06246+K06270+K00907+K04514+K12329+K03083+K05760+K05636+K06485+K17386+K03099+K13709+K04725+K06591+K06278+K05099+K06236+K04503+K06241+K05089+K06589+K05717+K04456+K02649+K04437+K06525+K17388+K06237+K05635+K06248+K06271+K16857+K06587+K06487+K05087+K06276+K06238+K06586+K04361+K05719+K13708+K02677+K05732+K06279+K06481+K06272…	yes
ECM-receptor interaction	map04512	43	62	2766	11760	2.08598e-07	1.1751e-05	ENSG00000005961|K06476;ENSG00000041982|K06252;ENSG00000053747|K06240;ENSG00000058085|K06246;ENSG00000072571|K06267;ENSG00000091136|K05636;ENSG00000091409|K06485;ENSG00000105855|K06591;ENSG00000108821|K06236;ENSG00000112769|K06241;ENSG00000115221|K06589;ENSG00000115414|K05717;ENSG00000130702|K06240;ENSG00000132470|K06525;ENSG00000134871|K06237;ENSG00000135862|K05635;ENSG00000136457|K06248;ENSG0000…	ENSG00000005961|K06476;ENSG00000041982|K06252;ENSG00000053747|K06240;ENSG00000058085|K06246;ENSG00000072571|K06267;ENSG00000091136|K05636;ENSG00000091409|K06485;ENSG00000105855|K06591;ENSG00000108821|K06236;ENSG00000112769|K06241;ENSG00000115221|K06589;ENSG00000115414|K05717;ENSG00000130702|K06240;ENSG00000132470|K06525;ENSG00000134871|K06237;ENSG00000135862|K05635;ENSG00000136457|K06248;ENSG0000…	40	ENSG00000092758|K08131;ENSG00000118785|K06250;ENSG00000178732|K06260	3	http://www.kegg.jp/pathway/map04512+K06476+K06252+K06240+K06246+K06267+K05636+K06485+K06591+K06236+K06241+K06589+K05717+K06525+K06237+K05635+K06248+K16857+K06587+K06487+K06238+K06255+K06586+K05719+K06481+K06243+K06265+K06261+K04659+K06254+K06249+K06480+K06493+K08131+K06250+K06260	yes
Axon guidance	map04360	85	179	2724	11643	2.77294e-07	1.33893e-05	ENSG00000044524|K05104;ENSG00000051382|K00922;ENSG00000067606|K18952;ENSG00000067900|K04514;ENSG00000072736|K17333;ENSG00000075213|K06840;ENSG00000075223|K06840;ENSG00000076356|K06820;ENSG00000082701|K03083;ENSG00000084112|K05766;ENSG00000090776|K05463;ENSG00000092421|K06842;ENSG00000095539|K06521;ENSG00000097007|K06619;ENSG00000099204|K07520;ENSG00000101096|K17332;ENSG00000105976|K05099;ENSG0000…	ENSG00000044524|K05104;ENSG00000051382|K00922;ENSG00000067606|K18952;ENSG00000067900|K04514;ENSG00000072736|K17333;ENSG00000075213|K06840;ENSG00000075223|K06840;ENSG00000076356|K06820;ENSG00000082701|K03083;ENSG00000084112|K05766;ENSG00000090776|K05463;ENSG00000092421|K06842;ENSG00000095539|K06521;ENSG00000097007|K06619;ENSG00000099204|K07520;ENSG00000101096|K17332;ENSG00000105976|K05099;ENSG0000…	76	ENSG00000102981|K06093;ENSG00000126458|K07829;ENSG00000137843|K05735;ENSG00000143590|K05462;ENSG00000164885|K02090;ENSG00000169750|K07861;ENSG00000172757|K05765;ENSG00000173156|K07530;ENSG00000178184|K06093	9	http://www.kegg.jp/pathway/map04360+K05104+K00922+K18952+K04514+K17333+K06840+K06820+K03083+K05766+K05463+K06842+K06521+K06619+K07520+K17332+K05099+K07521+K06841+K00444+K05105+K02649+K04189+K01116+K07827+K17388+K06572+K04966+K04348+K20013+K20020+K04964+K06839+K04352+K05102+K04237+K05719+K12077+K02677+K05746+K06844+K06821+K06272+K05462+K05725+K06753+K07293+K04410+K06225+K07526+K16359+K07532+K06550…	yes
Insulin resistance	map04931	51	85	2758	11737	4.46431e-07	1.88617e-05	ENSG00000051382|K00922;ENSG00000067606|K18952;ENSG00000072133|K04373;ENSG00000076555|K01946;ENSG00000082701|K03083;ENSG00000108443|K04688;ENSG00000109320|K02580;ENSG00000110090|K08765;ENSG00000117020|K04456;ENSG00000117461|K02649;ENSG00000117676|K04373;ENSG00000118260|K05870;ENSG00000119938|K07189;ENSG00000121879|K00922;ENSG00000131791|K07199;ENSG00000132356|K07198;ENSG00000136111|K17902;ENSG0000…	ENSG00000051382|K00922;ENSG00000067606|K18952;ENSG00000072133|K04373;ENSG00000076555|K01946;ENSG00000082701|K03083;ENSG00000108443|K04688;ENSG00000109320|K02580;ENSG00000110090|K08765;ENSG00000117020|K04456;ENSG00000117461|K02649;ENSG00000117676|K04373;ENSG00000118260|K05870;ENSG00000119938|K07189;ENSG00000121879|K00922;ENSG00000131791|K07199;ENSG00000132356|K07198;ENSG00000136111|K17902;ENSG0000…	39	ENSG00000083807|K08748;ENSG00000100889|K01596;ENSG00000101255|K19518;ENSG00000119383|K17605;ENSG00000131408|K08535;ENSG00000136244|K05405;ENSG00000141349|K01084;ENSG00000143578|K09048;ENSG00000167114|K08745;ENSG00000172531|K06269;ENSG00000175634|K04688;ENSG00000237984|K01110	12	http://www.kegg.jp/pathway/map04931+K00922+K18952+K04373+K01946+K03083+K04688+K02580+K08765+K04456+K02649+K05870+K07189+K07199+K07198+K17902+K06276+K05695+K09667+K07201+K17962+K04692+K16172+K04527+K07293+K09048+K07294+K15719+K07203+K19523+K05696+K03156+K08748+K01596+K19518+K17605+K08535+K05405+K01084+K08745+K06269+K01110	yes
Endocrine resistance	map01522	48	79	2761	11743	7.38043e-07	2.77176e-05	ENSG00000007968|K09389;ENSG00000051382|K00922;ENSG00000087245|K01398;ENSG00000091831|K08550;ENSG00000100485|K03099;ENSG00000100985|K01403;ENSG00000101384|K06052;ENSG00000108443|K04688;ENSG00000110092|K04503;ENSG00000112062|K04441;ENSG00000115904|K03099;ENSG00000117020|K04456;ENSG00000117461|K02649;ENSG00000121281|K08047;ENSG00000121879|K00922;ENSG00000124151|K11256;ENSG00000125686|K15144;ENSG0000…	ENSG00000007968|K09389;ENSG00000051382|K00922;ENSG00000087245|K01398;ENSG00000091831|K08550;ENSG00000100485|K03099;ENSG00000100985|K01403;ENSG00000101384|K06052;ENSG00000108443|K04688;ENSG00000110092|K04503;ENSG00000112062|K04441;ENSG00000115904|K03099;ENSG00000117020|K04456;ENSG00000117461|K02649;ENSG00000121281|K08047;ENSG00000121879|K00922;ENSG00000124151|K11256;ENSG00000125686|K15144;ENSG0000…	38	ENSG00000002330|K02158;ENSG00000087088|K02159;ENSG00000101412|K17454;ENSG00000113070|K08523;ENSG00000126934|K04369;ENSG00000135446|K02089;ENSG00000147889|K06621;ENSG00000170345|K04379;ENSG00000175634|K04688;ENSG00000230626|K04369	10	http://www.kegg.jp/pathway/map01522+K09389+K00922+K01398+K08550+K03099+K01403+K06052+K04688+K04503+K04441+K04456+K02649+K08047+K11256+K15144+K06051+K08044+K07827+K20994+K08043+K06618+K05087+K04650+K04361+K02599+K06279+K08049+K05725+K08045+K08046+K21635+K04684+K17449+K07203+K02158+K02159+K17454+K08523+K04369+K02089+K06621+K04379	yes
Pathways in cancer	map05200	218	631	2591	11191	1.11152e-06	3.75695e-05	ENSG00000005339|K04498;ENSG00000005961|K06476;ENSG00000007968|K09389;ENSG00000023445|K16060;ENSG00000044115|K05691;ENSG00000047410|K09291;ENSG00000051382|K00922;ENSG00000053747|K06240;ENSG00000058085|K06246;ENSG00000067900|K04514;ENSG00000068078|K05094;ENSG00000070018|K03068;ENSG00000070388|K04358;ENSG00000082512|K09849;ENSG00000082701|K03083;ENSG00000084676|K09101;ENSG00000085276|K04462;ENSG0000…	ENSG00000005339|K04498;ENSG00000005961|K06476;ENSG00000007968|K09389;ENSG00000023445|K16060;ENSG00000044115|K05691;ENSG00000047410|K09291;ENSG00000051382|K00922;ENSG00000053747|K06240;ENSG00000058085|K06246;ENSG00000067900|K04514;ENSG00000068078|K05094;ENSG00000070018|K03068;ENSG00000070388|K04358;ENSG00000082512|K09849;ENSG00000082701|K03083;ENSG00000084676|K09101;ENSG00000085276|K04462;ENSG0000…	156	ENSG00000002330|K02158;ENSG00000049130|K05461;ENSG00000051180|K04482;ENSG00000065621|K00799;ENSG00000068028|K09850;ENSG00000073756|K11987;ENSG00000084207|K00799;ENSG00000087088|K02159;ENSG00000089685|K08731;ENSG00000099860|K04402;ENSG00000100292|K00510;ENSG00000100387|K03868;ENSG00000101412|K17454;ENSG00000103363|K03873;ENSG00000105173|K06626;ENSG00000105327|K10132;ENSG00000107404|K02353;ENSG0000…	62	http://www.kegg.jp/pathway/map05200+K04498+K06476+K09389+K16060+K05691+K09291+K00922+K06240+K06246+K04514+K05094+K03068+K04358+K09849+K03083+K09101+K04462+K01398+K05454+K05636+K06485+K08550+K13376+K04447+K06619+K17386+K03099+K04445+K01403+K04411+K06052+K04725+K05431+K11218+K02091+K05099+K06230+K04674+K06229+K04688+K02580+K04503+K04707+K05426+K07825+K06241+K05089+K00444+K04538+K05717+K11220+K04456…	yes
Non-small cell lung cancer	map05223	36	51	2773	11771	1.48496e-06	4.56287e-05	ENSG00000007968|K09389;ENSG00000051382|K00922;ENSG00000100485|K03099;ENSG00000101109|K04411;ENSG00000105639|K11218;ENSG00000105810|K02091;ENSG00000110092|K04503;ENSG00000115904|K03099;ENSG00000117020|K04456;ENSG00000117461|K02649;ENSG00000121879|K00922;ENSG00000122008|K03511;ENSG00000124181|K01116;ENSG00000133703|K07827;ENSG00000139687|K06618;ENSG00000140992|K06276;ENSG00000143924|K15420;ENSG0000…	ENSG00000007968|K09389;ENSG00000051382|K00922;ENSG00000100485|K03099;ENSG00000101109|K04411;ENSG00000105639|K11218;ENSG00000105810|K02091;ENSG00000110092|K04503;ENSG00000115904|K03099;ENSG00000117020|K04456;ENSG00000117461|K02649;ENSG00000121879|K00922;ENSG00000122008|K03511;ENSG00000124181|K01116;ENSG00000133703|K07827;ENSG00000139687|K06618;ENSG00000140992|K06276;ENSG00000143924|K15420;ENSG0000…	26	ENSG00000002330|K02158;ENSG00000068028|K09850;ENSG00000087088|K02159;ENSG00000099860|K04402;ENSG00000101412|K17454;ENSG00000116717|K04402;ENSG00000126934|K04369;ENSG00000135446|K02089;ENSG00000147889|K06621;ENSG00000230626|K04369	10	http://www.kegg.jp/pathway/map05223+K09389+K00922+K03099+K04411+K11218+K02091+K04503+K04456+K02649+K03511+K01116+K07827+K06618+K06276+K15420+K04361+K02677+K04692+K05119+K09408+K08015+K02158+K09850+K02159+K04402+K17454+K04369+K02089+K06621	yes
Platelet activation	map04611	61	120	2748	11702	2.47497e-06	6.97116e-05	ENSG00000005961|K06476;ENSG00000051382|K00922;ENSG00000058272|K06270;ENSG00000065534|K00907;ENSG00000067606|K18952;ENSG00000067900|K04514;ENSG00000092531|K08508;ENSG00000095303|K00509;ENSG00000096433|K04960;ENSG00000105499|K16342;ENSG00000105851|K21289;ENSG00000108821|K06236;ENSG00000112062|K04441;ENSG00000117020|K04456;ENSG00000117461|K02649;ENSG00000120063|K04639;ENSG00000121281|K08047;ENSG0000…	ENSG00000005961|K06476;ENSG00000051382|K00922;ENSG00000058272|K06270;ENSG00000065534|K00907;ENSG00000067606|K18952;ENSG00000067900|K04514;ENSG00000092531|K08508;ENSG00000095303|K00509;ENSG00000096433|K04960;ENSG00000105499|K16342;ENSG00000105851|K21289;ENSG00000108821|K06236;ENSG00000112062|K04441;ENSG00000117020|K04456;ENSG00000117461|K02649;ENSG00000120063|K04639;ENSG00000121281|K08047;ENSG0000…	51	ENSG00000059377|K01832;ENSG00000101608|K12757;ENSG00000118640|K08512;ENSG00000118680|K12757;ENSG00000137288|K04960;ENSG00000172531|K06269;ENSG00000178732|K06260;ENSG00000260490|K12757;ENSG00000264235|K12757;ENSG00000276045|K16056	10	http://www.kegg.jp/pathway/map04611+K06476+K00922+K06270+K00907+K18952+K04514+K08508+K00509+K04960+K16342+K21289+K06236+K04441+K04456+K02649+K04639+K08047+K04959+K08044+K17388+K06271+K08043+K21290+K05719+K04958+K12318+K04634+K05732+K04263+K08049+K06481+K04270+K04350+K08045+K08046+K03914+K05858+K06261+K07532+K05692+K06493+K01832+K12757+K08512+K06269+K06260+K16056	yes
Regulation of actin cytoskeleton	map04810	107	262	2702	11560	2.76299e-06	7.18377e-05	ENSG00000005844|K05718;ENSG00000005961|K06476;ENSG00000035403|K05700;ENSG00000051382|K00922;ENSG00000055163|K05749;ENSG00000058272|K06270;ENSG00000065534|K00907;ENSG00000067900|K04514;ENSG00000068078|K05094;ENSG00000070388|K04358;ENSG00000077157|K12329;ENSG00000084112|K05766;ENSG00000089159|K05760;ENSG00000091409|K06485;ENSG00000100311|K17386;ENSG00000100485|K03099;ENSG00000105855|K06591;ENSG0000…	ENSG00000005844|K05718;ENSG00000005961|K06476;ENSG00000035403|K05700;ENSG00000051382|K00922;ENSG00000055163|K05749;ENSG00000058272|K06270;ENSG00000065534|K00907;ENSG00000067900|K04514;ENSG00000068078|K05094;ENSG00000070388|K04358;ENSG00000077157|K12329;ENSG00000084112|K05766;ENSG00000089159|K05760;ENSG00000091409|K06485;ENSG00000100311|K17386;ENSG00000100485|K03099;ENSG00000105855|K06591;ENSG0000…	78	ENSG00000050820|K05726;ENSG00000083457|K06524;ENSG00000101335|K12755;ENSG00000101608|K12757;ENSG00000108518|K05759;ENSG00000111229|K05756;ENSG00000118680|K12757;ENSG00000126458|K07829;ENSG00000126934|K04369;ENSG00000127084|K05722;ENSG00000130429|K05757;ENSG00000136950|K05754;ENSG00000137843|K05735;ENSG00000138685|K18497;ENSG00000160867|K05095;ENSG00000162704|K05754;ENSG00000169750|K07861;ENSG0000…	29	http://www.kegg.jp/pathway/map04810+K05718+K06476+K05700+K00922+K05749+K06270+K00907+K04514+K05094+K04358+K12329+K05766+K05760+K06485+K17386+K03099+K06591+K05747+K05089+K00921+K06589+K05717+K02649+K04639+K05729+K06525+K07827+K17388+K02085+K05762+K06587+K06487+K16848+K06462+K06586+K04361+K05763+K05741+K05719+K13708+K05746+K05731+K07831+K05748+K05732+K06464+K06481+K04438+K03916+K05725+K05450+K04410…	yes
Oxytocin signaling pathway	map04921	67	144	2742	11678	8.26041e-06	0.00019943	ENSG00000004468|K01242;ENSG00000007402|K04859;ENSG00000058272|K06270;ENSG00000065534|K00907;ENSG00000067900|K04514;ENSG00000072736|K17333;ENSG00000077157|K12329;ENSG00000081189|K04454;ENSG00000081248|K04857;ENSG00000087258|K04534;ENSG00000096433|K04960;ENSG00000101096|K17332;ENSG00000105499|K16342;ENSG00000105851|K21289;ENSG00000110092|K04503;ENSG00000121281|K08047;ENSG00000123104|K04959;ENSG0000…	ENSG00000004468|K01242;ENSG00000007402|K04859;ENSG00000058272|K06270;ENSG00000065534|K00907;ENSG00000067900|K04514;ENSG00000072736|K17333;ENSG00000077157|K12329;ENSG00000081189|K04454;ENSG00000081248|K04857;ENSG00000087258|K04534;ENSG00000096433|K04960;ENSG00000101096|K17332;ENSG00000105499|K16342;ENSG00000105851|K21289;ENSG00000110092|K04503;ENSG00000121281|K08047;ENSG00000123104|K04959;ENSG0000…	52	ENSG00000073756|K11987;ENSG00000092841|K12751;ENSG00000101335|K12755;ENSG00000102001|K04853;ENSG00000116741|K18154;ENSG00000126934|K04369;ENSG00000137288|K04960;ENSG00000137764|K04463;ENSG00000143933|K02183;ENSG00000159200|K17901;ENSG00000170345|K04379;ENSG00000172531|K06269;ENSG00000182324|K05007;ENSG00000196465|K12751;ENSG00000230626|K04369	15	http://www.kegg.jp/pathway/map04921+K01242+K04859+K06270+K00907+K04514+K17333+K12329+K04454+K04857+K04534+K04960+K17332+K16342+K21289+K04503+K08047+K04959+K04996+K02183+K08044+K07199+K07198+K07827+K17388+K08043+K04348+K21290+K04361+K04958+K12318+K04858+K02677+K04634+K04860+K12324+K08049+K04863+K12323+K08045+K08046+K04229+K05858+K08794+K05005+K04963+K05692+K11987+K12751+K12755+K04853+K18154+K04369…	yes
Small cell lung cancer	map05222	55	110	2754	11712	1.09231e-05	0.000246133	ENSG00000005961|K06476;ENSG00000007968|K09389;ENSG00000023445|K16060;ENSG00000051382|K00922;ENSG00000053747|K06240;ENSG00000058085|K06246;ENSG00000082512|K09849;ENSG00000091136|K05636;ENSG00000091409|K06485;ENSG00000101966|K04725;ENSG00000105810|K02091;ENSG00000109320|K02580;ENSG00000110092|K04503;ENSG00000112769|K06241;ENSG00000115414|K05717;ENSG00000117020|K04456;ENSG00000117461|K02649;ENSG0000…	ENSG00000005961|K06476;ENSG00000007968|K09389;ENSG00000023445|K16060;ENSG00000051382|K00922;ENSG00000053747|K06240;ENSG00000058085|K06246;ENSG00000082512|K09849;ENSG00000091136|K05636;ENSG00000091409|K06485;ENSG00000101966|K04725;ENSG00000105810|K02091;ENSG00000109320|K02580;ENSG00000110092|K04503;ENSG00000112769|K06241;ENSG00000115414|K05717;ENSG00000117020|K04456;ENSG00000117461|K02649;ENSG0000…	39	ENSG00000073756|K11987;ENSG00000087088|K02159;ENSG00000099860|K04402;ENSG00000101412|K17454;ENSG00000105173|K06626;ENSG00000116717|K04402;ENSG00000123374|K02206;ENSG00000123975|K02219;ENSG00000125952|K04453;ENSG00000135446|K02089;ENSG00000136997|K04377;ENSG00000171552|K04570;ENSG00000172115|K08738;ENSG00000173207|K02219;ENSG00000237984|K01110;ENSG00000275882|K07210	16	http://www.kegg.jp/pathway/map05222+K06476+K09389+K16060+K00922+K06240+K06246+K09849+K05636+K06485+K04725+K02091+K02580+K04503+K06241+K05717+K04456+K02649+K02084+K03511+K06237+K05635+K06487+K06618+K05719+K06481+K05725+K06243+K06626+K09848+K11987+K02159+K04402+K17454+K02206+K02219+K04453+K02089+K04377+K04570+K08738+K01110+K07210	yes
AGE-RAGE signaling pathway in diabetic complications	map04933	47	89	2762	11733	1.62128e-05	0.000311739	ENSG00000051382|K00922;ENSG00000067606|K18952;ENSG00000087245|K01398;ENSG00000090339|K06490;ENSG00000092969|K13376;ENSG00000096968|K04447;ENSG00000106799|K04674;ENSG00000108691|K14624;ENSG00000108821|K06236;ENSG00000109320|K02580;ENSG00000110092|K04503;ENSG00000112062|K04441;ENSG00000115414|K05717;ENSG00000115415|K11220;ENSG00000117020|K04456;ENSG00000117461|K02649;ENSG00000119699|K13377;ENSG0000…	ENSG00000051382|K00922;ENSG00000067606|K18952;ENSG00000087245|K01398;ENSG00000090339|K06490;ENSG00000092969|K13376;ENSG00000096968|K04447;ENSG00000106799|K04674;ENSG00000108691|K14624;ENSG00000108821|K06236;ENSG00000109320|K02580;ENSG00000110092|K04503;ENSG00000112062|K04441;ENSG00000115414|K05717;ENSG00000115415|K11220;ENSG00000117020|K04456;ENSG00000117461|K02649;ENSG00000119699|K13377;ENSG0000…	37	ENSG00000007952|K08008;ENSG00000086991|K21423;ENSG00000087088|K02159;ENSG00000120738|K09203;ENSG00000125538|K04519;ENSG00000135446|K02089;ENSG00000136244|K05405;ENSG00000150630|K05449;ENSG00000169429|K10030;ENSG00000173511|K16858	10	http://www.kegg.jp/pathway/map04933+K00922+K18952+K01398+K06490+K13376+K04447+K04674+K14624+K06236+K02580+K04503+K04441+K05717+K11220+K04456+K02649+K13377+K01116+K07827+K06237+K07201+K02677+K06527+K04388+K04500+K04692+K05858+K03156+K04393+K08008+K21423+K02159+K09203+K04519+K02089+K05405+K05449+K10030+K16858	yes
Hepatocellular carcinoma	map05225	79	186	2730	11636	1.84461e-05	0.000311739	ENSG00000007968|K09389;ENSG00000049618|K11653;ENSG00000051382|K00922;ENSG00000070018|K03068;ENSG00000080503|K11647;ENSG00000082701|K03083;ENSG00000092969|K13376;ENSG00000100485|K03099;ENSG00000105810|K02091;ENSG00000105976|K05099;ENSG00000106799|K04674;ENSG00000108443|K04688;ENSG00000109458|K09593;ENSG00000110092|K04503;ENSG00000114251|K00444;ENSG00000115904|K03099;ENSG00000117020|K04456;ENSG0000…	ENSG00000007968|K09389;ENSG00000049618|K11653;ENSG00000051382|K00922;ENSG00000070018|K03068;ENSG00000080503|K11647;ENSG00000082701|K03083;ENSG00000092969|K13376;ENSG00000100485|K03099;ENSG00000105810|K02091;ENSG00000105976|K05099;ENSG00000106799|K04674;ENSG00000108443|K04688;ENSG00000109458|K09593;ENSG00000110092|K04503;ENSG00000114251|K00444;ENSG00000115904|K03099;ENSG00000117020|K04456;ENSG0000…	52	ENSG00000002330|K02158;ENSG00000065621|K00799;ENSG00000084207|K00799;ENSG00000087088|K02159;ENSG00000099860|K04402;ENSG00000099956|K11648;ENSG00000100292|K00510;ENSG00000101412|K17454;ENSG00000107404|K02353;ENSG00000116044|K05638;ENSG00000116717|K04402;ENSG00000126934|K04369;ENSG00000133433|K00799;ENSG00000135446|K02089;ENSG00000136997|K04377;ENSG00000138795|K04492;ENSG00000147889|K06621;ENSG0000…	27	http://www.kegg.jp/pathway/map05225+K09389+K11653+K00922+K03068+K11647+K03083+K13376+K03099+K02091+K05099+K04674+K04688+K09593+K04503+K00444+K04456+K02649+K13377+K03511+K01116+K07827+K02085+K11649+K06618+K05087+K01064+K04361+K04491+K02677+K06279+K02375+K04388+K02376+K04500+K13769+K02235+K17449+K11765+K07203+K05692+K22197+K11340+K02158+K00799+K02159+K04402+K11648+K00510+K17454+K02353+K05638+K04369…	yes
HTLV-I infection	map05166	119	315	2690	11507	1.49842e-05	0.000311739	ENSG00000005339|K04498;ENSG00000005844|K05718;ENSG00000007968|K09389;ENSG00000051382|K00922;ENSG00000072736|K17333;ENSG00000075711|K12076;ENSG00000082701|K03083;ENSG00000082898|K14290;ENSG00000090339|K06490;ENSG00000092969|K13376;ENSG00000095015|K04416;ENSG00000100311|K17386;ENSG00000100393|K04498;ENSG00000101096|K17332;ENSG00000101966|K04725;ENSG00000105639|K11218;ENSG00000106799|K04674;ENSG0000…	ENSG00000005339|K04498;ENSG00000005844|K05718;ENSG00000007968|K09389;ENSG00000051382|K00922;ENSG00000072736|K17333;ENSG00000075711|K12076;ENSG00000082701|K03083;ENSG00000082898|K14290;ENSG00000090339|K06490;ENSG00000092969|K13376;ENSG00000095015|K04416;ENSG00000100311|K17386;ENSG00000100393|K04498;ENSG00000101096|K17332;ENSG00000101966|K04725;ENSG00000105639|K11218;ENSG00000106799|K04674;ENSG0000…	67	ENSG00000005022|K05863;ENSG00000070501|K02330;ENSG00000087088|K02159;ENSG00000095794|K09052;ENSG00000099901|K15306;ENSG00000100300|K05770;ENSG00000100479|K02325;ENSG00000101057|K21769;ENSG00000101412|K17454;ENSG00000103043|K15305;ENSG00000104856|K09253;ENSG00000106628|K02328;ENSG00000107404|K02353;ENSG00000108773|K06062;ENSG00000112576|K10152;ENSG00000115350|K03506;ENSG00000117399|K03363;ENSG0000…	52	http://www.kegg.jp/pathway/map05166+K04498+K05718+K09389+K00922+K17333+K12076+K03083+K14290+K06490+K13376+K04416+K17386+K17332+K04725+K11218+K04674+K02580+K04503+K05089+K06062+K00444+K04456+K02649+K05870+K13377+K08047+K08054+K08044+K15307+K07827+K02085+K06271+K08043+K04348+K06618+K01064+K04728+K03348+K06637+K07831+K04376+K06464+K08049+K11217+K06527+K02375+K04388+K02376+K15310+K04500+K08045+K08046…	yes
Proteoglycans in cancer	map05205	99	250	2710	11572	1.75789e-05	0.000311739	ENSG00000051382|K00922;ENSG00000058272|K06270;ENSG00000065361|K05084;ENSG00000067900|K04514;ENSG00000077157|K12329;ENSG00000087245|K01398;ENSG00000089159|K05760;ENSG00000091831|K08550;ENSG00000092969|K13376;ENSG00000096433|K04960;ENSG00000100234|K16866;ENSG00000100485|K03099;ENSG00000100985|K01403;ENSG00000105974|K06278;ENSG00000105976|K05099;ENSG00000108443|K04688;ENSG00000109458|K09593;ENSG0000…	ENSG00000051382|K00922;ENSG00000058272|K06270;ENSG00000065361|K05084;ENSG00000067900|K04514;ENSG00000077157|K12329;ENSG00000087245|K01398;ENSG00000089159|K05760;ENSG00000091831|K08550;ENSG00000092969|K13376;ENSG00000096433|K04960;ENSG00000100234|K16866;ENSG00000100485|K03099;ENSG00000100985|K01403;ENSG00000105974|K06278;ENSG00000105976|K05099;ENSG00000108443|K04688;ENSG00000109458|K09593;ENSG0000…	82	ENSG00000011422|K03985;ENSG00000090447|K09108;ENSG00000113070|K08523;ENSG00000126458|K07829;ENSG00000126934|K04369;ENSG00000135047|K01365;ENSG00000135404|K06497;ENSG00000136997|K04377;ENSG00000137154|K02991;ENSG00000137288|K04960;ENSG00000138685|K18497;ENSG00000168101|K16867;ENSG00000169884|K01357;ENSG00000172531|K06269;ENSG00000175634|K04688;ENSG00000230626|K04369;ENSG00000243635|K08007	17	http://www.kegg.jp/pathway/map05205+K00922+K06270+K05084+K04514+K12329+K01398+K05760+K08550+K13376+K04960+K16866+K03099+K01403+K06278+K05099+K04688+K09593+K04503+K04707+K04441+K03685+K00444+K05717+K04456+K02649+K04959+K01116+K04437+K09295+K07827+K17388+K10160+K05762+K16857+K06487+K05087+K16848+K06276+K06255+K01064+K10380+K04361+K05763+K05719+K16865+K04958+K02677+K05731+K07831+K02375+K06481+K02376…	yes
Relaxin signaling pathway	map04926	58	121	2751	11701	1.67141e-05	0.000311739	ENSG00000051382|K00922;ENSG00000067606|K18952;ENSG00000087245|K01398;ENSG00000087258|K04534;ENSG00000100485|K03099;ENSG00000100985|K01403;ENSG00000106799|K04674;ENSG00000108821|K06236;ENSG00000109320|K02580;ENSG00000111664|K07825;ENSG00000112062|K04441;ENSG00000114450|K04538;ENSG00000115904|K03099;ENSG00000117020|K04456;ENSG00000117461|K02649;ENSG00000118260|K05870;ENSG00000121281|K08047;ENSG0000…	ENSG00000051382|K00922;ENSG00000067606|K18952;ENSG00000087245|K01398;ENSG00000087258|K04534;ENSG00000100485|K03099;ENSG00000100985|K01403;ENSG00000106799|K04674;ENSG00000108821|K06236;ENSG00000109320|K02580;ENSG00000111664|K07825;ENSG00000112062|K04441;ENSG00000114450|K04538;ENSG00000115904|K03099;ENSG00000117020|K04456;ENSG00000117461|K02649;ENSG00000118260|K05870;ENSG00000121281|K08047;ENSG0000…	45	ENSG00000060558|K04637;ENSG00000126934|K04369;ENSG00000127920|K04546;ENSG00000128272|K04374;ENSG00000141480|K04439;ENSG00000143578|K09048;ENSG00000150630|K05449;ENSG00000170345|K04379;ENSG00000172354|K04537;ENSG00000173511|K16858;ENSG00000174021|K04542;ENSG00000228218|K04374;ENSG00000230626|K04369	13	http://www.kegg.jp/pathway/map04926+K00922+K18952+K01398+K04534+K03099+K01403+K04674+K06236+K02580+K07825+K04441+K04538+K04456+K02649+K05870+K08047+K04547+K04548+K08044+K07827+K06237+K04439+K07994+K08043+K04361+K02677+K06279+K08049+K04388+K04500+K04549+K08045+K08046+K09048+K05858+K17449+K04539+K04637+K04369+K04546+K04374+K05449+K04379+K04537+K16858+K04542	yes
Thyroid hormone signaling pathway	map04919	57	119	2752	11703	2.0003e-05	0.000321953	ENSG00000005339|K04498;ENSG00000051382|K00922;ENSG00000082701|K03083;ENSG00000084676|K09101;ENSG00000091831|K08550;ENSG00000100393|K04498;ENSG00000103197|K07207;ENSG00000108510|K15164;ENSG00000110092|K04503;ENSG00000114166|K06062;ENSG00000115415|K11220;ENSG00000117020|K04456;ENSG00000117461|K02649;ENSG00000121879|K00922;ENSG00000123066|K15164;ENSG00000123836|K19029;ENSG00000124151|K11256;ENSG0000…	ENSG00000005339|K04498;ENSG00000051382|K00922;ENSG00000082701|K03083;ENSG00000084676|K09101;ENSG00000091831|K08550;ENSG00000100393|K04498;ENSG00000103197|K07207;ENSG00000108510|K15164;ENSG00000110092|K04503;ENSG00000114166|K06062;ENSG00000115415|K11220;ENSG00000117020|K04456;ENSG00000117461|K02649;ENSG00000121879|K00922;ENSG00000123066|K15164;ENSG00000123836|K19029;ENSG00000124151|K11256;ENSG0000…	45	ENSG00000002330|K02158;ENSG00000106615|K07208;ENSG00000108773|K06062;ENSG00000125378|K04662;ENSG00000126934|K04369;ENSG00000136574|K09183;ENSG00000136997|K04377;ENSG00000159200|K17901;ENSG00000160563|K15170;ENSG00000164758|K15143;ENSG00000230626|K04369;ENSG00000248569|K15170	12	http://www.kegg.jp/pathway/map04919+K04498+K00922+K03083+K09101+K08550+K07207+K15164+K04503+K06062+K11220+K04456+K02649+K19029+K11256+K01116+K15144+K05547+K07827+K20994+K17902+K06487+K11255+K06276+K04650+K15162+K08231+K02599+K07201+K08362+K02677+K11644+K15156+K05858+K07203+K05692+K06067+K06493+K02158+K07208+K04662+K04369+K09183+K04377+K17901+K15170+K15143	yes
Kaposi sarcoma-associated herpesvirus infection	map05167	82	198	2727	11624	2.63747e-05	0.000405211	ENSG00000005339|K04498;ENSG00000007968|K09389;ENSG00000051382|K00922;ENSG00000055332|K16195;ENSG00000072736|K17333;ENSG00000078142|K00914;ENSG00000082701|K03083;ENSG00000090339|K06490;ENSG00000096433|K04960;ENSG00000096968|K04447;ENSG00000100311|K17386;ENSG00000100393|K04498;ENSG00000101096|K17332;ENSG00000105810|K02091;ENSG00000105851|K21289;ENSG00000109320|K02580;ENSG00000110092|K04503;ENSG0000…	ENSG00000005339|K04498;ENSG00000007968|K09389;ENSG00000051382|K00922;ENSG00000055332|K16195;ENSG00000072736|K17333;ENSG00000078142|K00914;ENSG00000082701|K03083;ENSG00000090339|K06490;ENSG00000096433|K04960;ENSG00000096968|K04447;ENSG00000100311|K17386;ENSG00000100393|K04498;ENSG00000101096|K17332;ENSG00000105810|K02091;ENSG00000105851|K21289;ENSG00000109320|K02580;ENSG00000110092|K04503;ENSG0000…	51	ENSG00000073756|K11987;ENSG00000081041|K05505;ENSG00000087088|K02159;ENSG00000101412|K17454;ENSG00000110852|K10071;ENSG00000126456|K05411;ENSG00000126934|K04369;ENSG00000127920|K04546;ENSG00000128016|K15308;ENSG00000135446|K02089;ENSG00000136244|K05405;ENSG00000136997|K04377;ENSG00000137288|K04960;ENSG00000138685|K18497;ENSG00000143933|K02183;ENSG00000144848|K08343;ENSG00000159200|K17901;ENSG0000…	31	http://www.kegg.jp/pathway/map05167+K04498+K09389+K00922+K16195+K17333+K00914+K03083+K06490+K04960+K04447+K17386+K17332+K02091+K21289+K02580+K04503+K07825+K04441+K04538+K11220+K04456+K02649+K05870+K04959+K01116+K03990+K04547+K04548+K02183+K07827+K05060+K04348+K06618+K21290+K04958+K05131+K11217+K05401+K04549+K04692+K07203+K07985+K04539+K07211+K11987+K05505+K02159+K17454+K10071+K05411+K04369+K04546…	yes
MAPK signaling pathway	map04010	117	314	2692	11508	2.86271e-05	0.000420694	ENSG00000006283|K04854;ENSG00000007402|K04859;ENSG00000011566|K04406;ENSG00000064300|K02583;ENSG00000068078|K05094;ENSG00000070388|K04358;ENSG00000071054|K04407;ENSG00000072133|K04373;ENSG00000072736|K17333;ENSG00000081189|K04454;ENSG00000081248|K04857;ENSG00000085276|K04462;ENSG00000085511|K04428;ENSG00000090554|K05454;ENSG00000091436|K04424;ENSG00000092969|K13376;ENSG00000095015|K04416;ENSG0000…	ENSG00000006283|K04854;ENSG00000007402|K04859;ENSG00000011566|K04406;ENSG00000064300|K02583;ENSG00000068078|K05094;ENSG00000070388|K04358;ENSG00000071054|K04407;ENSG00000072133|K04373;ENSG00000072736|K17333;ENSG00000081189|K04454;ENSG00000081248|K04857;ENSG00000085276|K04462;ENSG00000085511|K04428;ENSG00000090554|K05454;ENSG00000091436|K04424;ENSG00000092969|K13376;ENSG00000095015|K04416;ENSG0000…	79	ENSG00000034152|K04432;ENSG00000049130|K05461;ENSG00000099860|K04402;ENSG00000102001|K04853;ENSG00000104856|K09253;ENSG00000106211|K04455;ENSG00000114738|K04444;ENSG00000116717|K04402;ENSG00000117632|K04381;ENSG00000119630|K16859;ENSG00000120129|K21278;ENSG00000125538|K04519;ENSG00000125952|K04453;ENSG00000126458|K07829;ENSG00000126934|K04369;ENSG00000128272|K04374;ENSG00000130159|K04405;ENSG0000…	38	http://www.kegg.jp/pathway/map04010+K04854+K04859+K04406+K02583+K05094+K04358+K04407+K04373+K17333+K04454+K04857+K04462+K04428+K05454+K04424+K13376+K04416+K17386+K03099+K04445+K04411+K05467+K04408+K16342+K05099+K04674+K04415+K02580+K08018+K04459+K04441+K05089+K04456+K13377+K04437+K07827+K04429+K04439+K04348+K04436+K04423+K05087+K04352+K04361+K04360+K04858+K05465+K02677+K04860+K07831+K04376+K04388…	yes
Breast cancer	map05224	60	134	2749	11688	5.67153e-05	0.00075017	ENSG00000007968|K09389;ENSG00000012048|K10605;ENSG00000051382|K00922;ENSG00000070018|K03068;ENSG00000070388|K04358;ENSG00000082701|K03083;ENSG00000084676|K09101;ENSG00000091831|K08550;ENSG00000100485|K03099;ENSG00000101384|K06052;ENSG00000105810|K02091;ENSG00000108443|K04688;ENSG00000110092|K04503;ENSG00000114251|K00444;ENSG00000115904|K03099;ENSG00000117020|K04456;ENSG00000117461|K02649;ENSG0000…	ENSG00000007968|K09389;ENSG00000012048|K10605;ENSG00000051382|K00922;ENSG00000070018|K03068;ENSG00000070388|K04358;ENSG00000082701|K03083;ENSG00000084676|K09101;ENSG00000091831|K08550;ENSG00000100485|K03099;ENSG00000101384|K06052;ENSG00000105810|K02091;ENSG00000108443|K04688;ENSG00000110092|K04503;ENSG00000114251|K00444;ENSG00000115904|K03099;ENSG00000117020|K04456;ENSG00000117461|K02649;ENSG0000…	44	ENSG00000087088|K02159;ENSG00000099860|K04402;ENSG00000101412|K17454;ENSG00000107404|K02353;ENSG00000116717|K04402;ENSG00000126934|K04369;ENSG00000135446|K02089;ENSG00000136997|K04377;ENSG00000138685|K18497;ENSG00000138795|K04492;ENSG00000169884|K01357;ENSG00000170345|K04379;ENSG00000175634|K04688;ENSG00000181274|K03096;ENSG00000230626|K04369;ENSG00000237984|K01110	16	http://www.kegg.jp/pathway/map05224+K09389+K10605+K00922+K03068+K04358+K03083+K09101+K08550+K03099+K06052+K02091+K04688+K04503+K00444+K04456+K02649+K03511+K11256+K06051+K07827+K20994+K02085+K08775+K06618+K05087+K01064+K04361+K02599+K04491+K06279+K02375+K02376+K02235+K21635+K04684+K17449+K07203+K02159+K04402+K17454+K02353+K04369+K02089+K04377+K18497+K04492+K01357+K04379+K03096+K01110	yes
Cellular senescence	map04218	78	191	2731	11631	5.93825e-05	0.00075017	ENSG00000007968|K09389;ENSG00000051382|K00922;ENSG00000064393|K08826;ENSG00000072736|K17333;ENSG00000072803|K03362;ENSG00000092439|K04982;ENSG00000092969|K13376;ENSG00000096433|K04960;ENSG00000101096|K17332;ENSG00000103197|K07207;ENSG00000103479|K16332;ENSG00000105810|K02091;ENSG00000106799|K04674;ENSG00000109320|K02580;ENSG00000110092|K04503;ENSG00000110422|K08826;ENSG00000112062|K04441;ENSG0000…	ENSG00000007968|K09389;ENSG00000051382|K00922;ENSG00000064393|K08826;ENSG00000072736|K17333;ENSG00000072803|K03362;ENSG00000092439|K04982;ENSG00000092969|K13376;ENSG00000096433|K04960;ENSG00000101096|K17332;ENSG00000103197|K07207;ENSG00000103479|K16332;ENSG00000105810|K02091;ENSG00000106799|K04674;ENSG00000109320|K02580;ENSG00000110092|K04503;ENSG00000110422|K08826;ENSG00000112062|K04441;ENSG0000…	45	ENSG00000005022|K05863;ENSG00000034152|K04432;ENSG00000099860|K04402;ENSG00000101057|K21769;ENSG00000101412|K17454;ENSG00000105173|K06626;ENSG00000106615|K07208;ENSG00000112576|K10152;ENSG00000113456|K02830;ENSG00000116717|K04402;ENSG00000123374|K02206;ENSG00000126458|K07829;ENSG00000126934|K04369;ENSG00000135446|K02089;ENSG00000136244|K05405;ENSG00000136574|K09183;ENSG00000136997|K04377;ENSG0000…	33	http://www.kegg.jp/pathway/map04218+K09389+K00922+K08826+K17333+K03362+K04982+K13376+K04960+K17332+K07207+K16332+K02091+K04674+K02580+K04503+K04441+K10866+K04456+K02649+K13377+K04959+K02183+K07827+K04348+K06618+K04728+K07201+K04958+K07831+K04388+K07206+K04500+K06640+K06626+K07203+K09408+K05862+K08015+K05863+K04432+K04402+K21769+K17454+K07208+K10152+K02830+K02206+K07829+K04369+K02089+K05405+K09183…	yes
cGMP-PKG signaling pathway	map04022	82	204	2727	11618	5.99248e-05	0.00075017	ENSG00000058272|K06270;ENSG00000058668|K05850;ENSG00000065534|K00907;ENSG00000067900|K04514;ENSG00000068305|K09260;ENSG00000070729|K04952;ENSG00000070961|K05850;ENSG00000072736|K17333;ENSG00000081189|K04454;ENSG00000081248|K04857;ENSG00000096433|K04960;ENSG00000101096|K17332;ENSG00000105851|K21289;ENSG00000116604|K09262;ENSG00000117020|K04456;ENSG00000118260|K05870;ENSG00000120063|K04639;ENSG0000…	ENSG00000058272|K06270;ENSG00000058668|K05850;ENSG00000065534|K00907;ENSG00000067900|K04514;ENSG00000068305|K09260;ENSG00000070729|K04952;ENSG00000070961|K05850;ENSG00000072736|K17333;ENSG00000081189|K04454;ENSG00000081248|K04857;ENSG00000096433|K04960;ENSG00000101096|K17332;ENSG00000105851|K21289;ENSG00000116604|K09262;ENSG00000117020|K04456;ENSG00000118260|K05870;ENSG00000120063|K04639;ENSG0000…	59	ENSG00000002330|K02158;ENSG00000005022|K05863;ENSG00000101335|K12755;ENSG00000102001|K04853;ENSG00000108179|K09565;ENSG00000116741|K18154;ENSG00000121361|K05001;ENSG00000126934|K04369;ENSG00000128272|K04374;ENSG00000136574|K09183;ENSG00000137288|K04960;ENSG00000143578|K09048;ENSG00000143933|K02183;ENSG00000151729|K05863;ENSG00000165637|K15040;ENSG00000169100|K05863;ENSG00000169252|K04142;ENSG0000…	23	http://www.kegg.jp/pathway/map04022+K06270+K05850+K00907+K04514+K09260+K04952+K17333+K04454+K04857+K04960+K17332+K21289+K09262+K04456+K05870+K04639+K08047+K04959+K02183+K08044+K17388+K08043+K13762+K04348+K21290+K04958+K12318+K04634+K04936+K12324+K08049+K04265+K03916+K16172+K12323+K04527+K04939+K08045+K08046+K05853+K09048+K05858+K03121+K04969+K05862+K02158+K05863+K12755+K04853+K09565+K18154+K05001…	yes
TNF signaling pathway	map04668	48	98	2761	11724	5.72792e-05	0.00075017	ENSG00000003400|K04400;ENSG00000003402|K04724;ENSG00000023445|K16060;ENSG00000051382|K00922;ENSG00000078747|K05632;ENSG00000082512|K09849;ENSG00000090339|K06490;ENSG00000100784|K04445;ENSG00000100985|K01403;ENSG00000101384|K06052;ENSG00000107968|K04415;ENSG00000108691|K14624;ENSG00000109320|K02580;ENSG00000112062|K04441;ENSG00000115604|K05173;ENSG00000117020|K04456;ENSG00000117461|K02649;ENSG0000…	ENSG00000003400|K04400;ENSG00000003402|K04724;ENSG00000023445|K16060;ENSG00000051382|K00922;ENSG00000078747|K05632;ENSG00000082512|K09849;ENSG00000090339|K06490;ENSG00000100784|K04445;ENSG00000100985|K01403;ENSG00000101384|K06052;ENSG00000107968|K04415;ENSG00000108691|K14624;ENSG00000109320|K02580;ENSG00000112062|K04441;ENSG00000115604|K05173;ENSG00000117020|K04456;ENSG00000117461|K02649;ENSG0000…	33	ENSG00000034152|K04432;ENSG00000073756|K11987;ENSG00000081041|K05505;ENSG00000125538|K04519;ENSG00000128272|K04374;ENSG00000136244|K05405;ENSG00000143578|K09048;ENSG00000149968|K01394;ENSG00000163734|K05505;ENSG00000164400|K05427;ENSG00000170345|K04379;ENSG00000171223|K09028;ENSG00000228218|K04374;ENSG00000271503|K12499;ENSG00000275882|K07210	15	http://www.kegg.jp/pathway/map04668+K04400+K04724+K16060+K00922+K05632+K09849+K06490+K04445+K01403+K06052+K04415+K14624+K02580+K04441+K05173+K04456+K02649+K05870+K19901+K12793+K06527+K10165+K12671+K09048+K05453+K04426+K03156+K04432+K11987+K05505+K04519+K04374+K05405+K01394+K05427+K04379+K09028+K12499+K07210	yes
Phosphatidylinositol signaling system	map04070	46	93	2763	11729	6.76275e-05	0.000816361	ENSG00000011405|K00923;ENSG00000040933|K01109;ENSG00000051382|K00922;ENSG00000058866|K00901;ENSG00000077044|K00901;ENSG00000078142|K00914;ENSG00000078269|K20279;ENSG00000096433|K04960;ENSG00000100330|K18082;ENSG00000102780|K00901;ENSG00000104331|K15759;ENSG00000108389|K18082;ENSG00000109452|K01109;ENSG00000115020|K00921;ENSG00000117461|K02649;ENSG00000121879|K00922;ENSG00000122126|K01099;ENSG0000…	ENSG00000011405|K00923;ENSG00000040933|K01109;ENSG00000051382|K00922;ENSG00000058866|K00901;ENSG00000077044|K00901;ENSG00000078142|K00914;ENSG00000078269|K20279;ENSG00000096433|K04960;ENSG00000100330|K18082;ENSG00000102780|K00901;ENSG00000104331|K15759;ENSG00000108389|K18082;ENSG00000109452|K01109;ENSG00000115020|K00921;ENSG00000117461|K02649;ENSG00000121879|K00922;ENSG00000122126|K01099;ENSG0000…	40	ENSG00000103502|K00999;ENSG00000137288|K04960;ENSG00000137825|K00911;ENSG00000141401|K01092;ENSG00000143933|K02183;ENSG00000237984|K01110	6	http://www.kegg.jp/pathway/map04070+K00923+K01109+K00922+K00901+K00914+K20279+K04960+K18082+K15759+K00921+K02649+K01099+K04959+K01116+K02183+K13024+K04958+K00915+K02677+K03084+K01108+K05858+K00889+K21798+K00888+K00999+K00911+K01092+K01110	yes
Phospholipase D signaling pathway	map04072	63	146	2746	11676	8.72034e-05	0.00101637	ENSG00000008256|K18441;ENSG00000033327|K08091;ENSG00000051382|K00922;ENSG00000058866|K00901;ENSG00000075651|K01115;ENSG00000077044|K00901;ENSG00000100311|K17386;ENSG00000100485|K03099;ENSG00000102780|K00901;ENSG00000103197|K07207;ENSG00000105499|K16342;ENSG00000105851|K21289;ENSG00000109458|K09593;ENSG00000113721|K05089;ENSG00000115904|K03099;ENSG00000117020|K04456;ENSG00000117461|K02649;ENSG0000…	ENSG00000008256|K18441;ENSG00000033327|K08091;ENSG00000051382|K00922;ENSG00000058866|K00901;ENSG00000075651|K01115;ENSG00000077044|K00901;ENSG00000100311|K17386;ENSG00000100485|K03099;ENSG00000102780|K00901;ENSG00000103197|K07207;ENSG00000105499|K16342;ENSG00000105851|K21289;ENSG00000109458|K09593;ENSG00000113721|K05089;ENSG00000115904|K03099;ENSG00000117020|K04456;ENSG00000117461|K02649;ENSG0000…	54	ENSG00000049130|K05461;ENSG00000106615|K07208;ENSG00000126458|K07829;ENSG00000126934|K04369;ENSG00000141934|K01080;ENSG00000169429|K10030;ENSG00000169692|K13509;ENSG00000176170|K04718;ENSG00000230626|K04369	9	http://www.kegg.jp/pathway/map04072+K18441+K08091+K00922+K00901+K01115+K17386+K03099+K07207+K16342+K21289+K09593+K05089+K04456+K02649+K04639+K05871+K08047+K01116+K08044+K07827+K08043+K04273+K21290+K04361+K04603+K02677+K07831+K06279+K08049+K01080+K07206+K05450+K04527+K04294+K08045+K08046+K07293+K03914+K05858+K08390+K17449+K00889+K01528+K07203+K05461+K07208+K07829+K04369+K10030+K13509+K04718	yes
mTOR signaling pathway	map04150	73	180	2736	11642	0.000119427	0.00134555	ENSG00000051382|K00922;ENSG00000070018|K03068;ENSG00000072133|K04373;ENSG00000082701|K03083;ENSG00000100150|K20404;ENSG00000100485|K03099;ENSG00000103197|K07207;ENSG00000108443|K04688;ENSG00000114251|K00444;ENSG00000115904|K03099;ENSG00000117020|K04456;ENSG00000117461|K02649;ENSG00000117676|K04373;ENSG00000121879|K00922;ENSG00000130779|K10421;ENSG00000132356|K07198;ENSG00000133703|K07827;ENSG0000…	ENSG00000051382|K00922;ENSG00000070018|K03068;ENSG00000072133|K04373;ENSG00000082701|K03083;ENSG00000100150|K20404;ENSG00000100485|K03099;ENSG00000103197|K07207;ENSG00000108443|K04688;ENSG00000114251|K00444;ENSG00000115904|K03099;ENSG00000117020|K04456;ENSG00000117461|K02649;ENSG00000117676|K04373;ENSG00000121879|K00922;ENSG00000130779|K10421;ENSG00000132356|K07198;ENSG00000133703|K07827;ENSG0000…	46	ENSG00000047249|K02144;ENSG00000100554|K02149;ENSG00000100726|K11137;ENSG00000103257|K13780;ENSG00000106615|K07208;ENSG00000107404|K02353;ENSG00000114388|K20405;ENSG00000116586|K20398;ENSG00000116954|K16186;ENSG00000126934|K04369;ENSG00000127580|K20408;ENSG00000128524|K02151;ENSG00000130766|K20394;ENSG00000131100|K02150;ENSG00000134248|K16344;ENSG00000137154|K02991;ENSG00000145979|K20396;ENSG0000…	27	http://www.kegg.jp/pathway/map04150+K00922+K03068+K04373+K03083+K20404+K03099+K07207+K04688+K00444+K04456+K02649+K10421+K07198+K07827+K05087+K06276+K07204+K01064+K02677+K20402+K02375+K08267+K02376+K07206+K16172+K04527+K15705+K02235+K03258+K07203+K20400+K02991+K03156+K03259+K17532+K08271+K02144+K02149+K11137+K13780+K07208+K02353+K20405+K20398+K16186+K04369+K20408+K02151+K20394+K02150+K16344+K20396…	yes
Endocytosis	map04144	110	305	2699	11517	0.000139641	0.00152254	ENSG00000006125|K11825;ENSG00000008256|K18441;ENSG00000013016|K12476;ENSG00000039319|K04679;ENSG00000047365|K18440;ENSG00000059915|K12494;ENSG00000066777|K18442;ENSG00000067606|K18952;ENSG00000068078|K05094;ENSG00000070371|K04646;ENSG00000072134|K12471;ENSG00000072274|K06503;ENSG00000075651|K01115;ENSG00000078747|K05632;ENSG00000088280|K12488;ENSG00000090565|K12485;ENSG00000102189|K12478;ENSG0000…	ENSG00000006125|K11825;ENSG00000008256|K18441;ENSG00000013016|K12476;ENSG00000039319|K04679;ENSG00000047365|K18440;ENSG00000059915|K12494;ENSG00000066777|K18442;ENSG00000067606|K18952;ENSG00000068078|K05094;ENSG00000070371|K04646;ENSG00000072134|K12471;ENSG00000072274|K06503;ENSG00000075651|K01115;ENSG00000078747|K05632;ENSG00000088280|K12488;ENSG00000090565|K12485;ENSG00000102189|K12478;ENSG0000…	77	ENSG00000004059|K07940;ENSG00000042753|K11827;ENSG00000063245|K12471;ENSG00000102981|K06093;ENSG00000108774|K07889;ENSG00000111229|K05756;ENSG00000122705|K04644;ENSG00000130429|K05757;ENSG00000130724|K12191;ENSG00000131165|K12197;ENSG00000132612|K12196;ENSG00000136950|K05754;ENSG00000139722|K12185;ENSG00000141480|K04439;ENSG00000141971|K12186;ENSG00000160867|K05095;ENSG00000160948|K12184;ENSG0000…	33	http://www.kegg.jp/pathway/map04144+K11825+K18441+K12476+K04679+K18440+K12494+K18442+K18952+K05094+K04646+K12471+K06503+K01115+K05632+K12488+K12485+K12478+K06278+K05747+K04674+K18443+K04707+K07888+K12486+K12489+K19475+K09526+K12490+K04189+K05633+K12495+K12473+K07938+K18465+K04439+K11839+K12487+K05087+K04361+K04237+K12484+K12491+K04388+K18464+K04500+K10396+K00889+K06564+K01528+K05756+K04393+K18462…	yes
Glioma	map05214	36	68	2773	11754	0.000146408	0.00154643	ENSG00000007968|K09389;ENSG00000051382|K00922;ENSG00000100311|K17386;ENSG00000100485|K03099;ENSG00000105810|K02091;ENSG00000110092|K04503;ENSG00000113721|K05089;ENSG00000115904|K03099;ENSG00000117020|K04456;ENSG00000117461|K02649;ENSG00000121879|K00922;ENSG00000122008|K03511;ENSG00000124181|K01116;ENSG00000129007|K02183;ENSG00000133703|K07827;ENSG00000139687|K06618;ENSG00000140443|K05087;ENSG0000…	ENSG00000007968|K09389;ENSG00000051382|K00922;ENSG00000100311|K17386;ENSG00000100485|K03099;ENSG00000105810|K02091;ENSG00000110092|K04503;ENSG00000113721|K05089;ENSG00000115904|K03099;ENSG00000117020|K04456;ENSG00000117461|K02649;ENSG00000121879|K00922;ENSG00000122008|K03511;ENSG00000124181|K01116;ENSG00000129007|K02183;ENSG00000133703|K07827;ENSG00000139687|K06618;ENSG00000140443|K05087;ENSG0000…	26	ENSG00000087088|K02159;ENSG00000099860|K04402;ENSG00000101412|K17454;ENSG00000116717|K04402;ENSG00000126934|K04369;ENSG00000135446|K02089;ENSG00000143933|K02183;ENSG00000147889|K06621;ENSG00000230626|K04369;ENSG00000237984|K01110	10	http://www.kegg.jp/pathway/map05214+K09389+K00922+K17386+K03099+K02091+K04503+K05089+K04456+K02649+K03511+K01116+K02183+K07827+K06618+K05087+K04361+K02677+K06279+K17449+K07203+K02159+K04402+K17454+K04369+K02089+K06621+K01110	yes
Hepatitis B	map05161	66	160	2743	11662	0.000169045	0.00173143	ENSG00000003400|K04400;ENSG00000005339|K04498;ENSG00000007968|K09389;ENSG00000051382|K00922;ENSG00000072736|K17333;ENSG00000088888|K12648;ENSG00000092969|K13376;ENSG00000095015|K04416;ENSG00000100393|K04498;ENSG00000100985|K01403;ENSG00000101096|K17332;ENSG00000105810|K02091;ENSG00000106799|K04674;ENSG00000109320|K02580;ENSG00000110092|K04503;ENSG00000115415|K11220;ENSG00000117020|K04456;ENSG0000…	ENSG00000003400|K04400;ENSG00000005339|K04498;ENSG00000007968|K09389;ENSG00000051382|K00922;ENSG00000072736|K17333;ENSG00000088888|K12648;ENSG00000092969|K13376;ENSG00000095015|K04416;ENSG00000100393|K04498;ENSG00000100985|K01403;ENSG00000101096|K17332;ENSG00000105810|K02091;ENSG00000106799|K04674;ENSG00000109320|K02580;ENSG00000110092|K04503;ENSG00000115415|K11220;ENSG00000117020|K04456;ENSG0000…	42	ENSG00000002330|K02158;ENSG00000087088|K02159;ENSG00000089685|K08731;ENSG00000101412|K17454;ENSG00000105173|K06626;ENSG00000123374|K02206;ENSG00000126456|K05411;ENSG00000126934|K04369;ENSG00000128272|K04374;ENSG00000132646|K04802;ENSG00000134248|K16344;ENSG00000135446|K02089;ENSG00000136244|K05405;ENSG00000136997|K04377;ENSG00000143578|K09048;ENSG00000169429|K10030;ENSG00000170345|K04379;ENSG0000…	24	http://www.kegg.jp/pathway/map05161+K04400+K04498+K09389+K00922+K17333+K12648+K13376+K04416+K01403+K17332+K02091+K04674+K02580+K04503+K11220+K04456+K02649+K05870+K13377+K02084+K05871+K07827+K10160+K06618+K06255+K05403+K02677+K11217+K05401+K11225+K04692+K06626+K09048+K11594+K16197+K03156+K05409+K07211+K02158+K02159+K08731+K17454+K02206+K05411+K04369+K04374+K04802+K16344+K02089+K05405+K04377+K10030…	yes
Signaling pathways regulating pluripotency of stem cells	map04550	57	133	2752	11689	0.000212104	0.00210856	ENSG00000007372|K08031;ENSG00000008083|K11478;ENSG00000051382|K00922;ENSG00000068078|K05094;ENSG00000080345|K11138;ENSG00000082701|K03083;ENSG00000083168|K11305;ENSG00000084093|K09222;ENSG00000096968|K04447;ENSG00000105639|K11218;ENSG00000112062|K04441;ENSG00000113594|K05058;ENSG00000113658|K16790;ENSG00000114251|K00444;ENSG00000114739|K13596;ENSG00000115507|K09326;ENSG00000117020|K04456;ENSG0000…	ENSG00000007372|K08031;ENSG00000008083|K11478;ENSG00000051382|K00922;ENSG00000068078|K05094;ENSG00000080345|K11138;ENSG00000082701|K03083;ENSG00000083168|K11305;ENSG00000084093|K09222;ENSG00000096968|K04447;ENSG00000105639|K11218;ENSG00000112062|K04441;ENSG00000113594|K05058;ENSG00000113658|K16790;ENSG00000114251|K00444;ENSG00000114739|K13596;ENSG00000115507|K09326;ENSG00000117020|K04456;ENSG0000…	45	ENSG00000107404|K02353;ENSG00000115289|K11487;ENSG00000117318|K17694;ENSG00000125378|K04662;ENSG00000126934|K04369;ENSG00000136826|K17846;ENSG00000136997|K04377;ENSG00000138685|K18497;ENSG00000160867|K05095;ENSG00000169884|K01357;ENSG00000230626|K04369;ENSG00000277258|K11460	12	http://www.kegg.jp/pathway/map04550+K08031+K11478+K00922+K05094+K11138+K03083+K11305+K09222+K04447+K11218+K04441+K05058+K16790+K00444+K13596+K09326+K04456+K02649+K04667+K13568+K07827+K05060+K02085+K10177+K13567+K18499+K05087+K09378+K11421+K01064+K11217+K14439+K02375+K02376+K04500+K04692+K04676+K02235+K04671+K04673+K11488+K02353+K11487+K17694+K04662+K04369+K17846+K04377+K18497+K05095+K01357+K11460	yes
Cholinergic synapse	map04725	47	103	2762	11719	0.000246516	0.00233784	ENSG00000051382|K00922;ENSG00000081248|K04857;ENSG00000087258|K04534;ENSG00000096433|K04960;ENSG00000096968|K04447;ENSG00000105851|K21289;ENSG00000111664|K07825;ENSG00000114450|K04538;ENSG00000117013|K04929;ENSG00000117020|K04456;ENSG00000117461|K02649;ENSG00000118260|K05870;ENSG00000121281|K08047;ENSG00000121879|K00922;ENSG00000123104|K04959;ENSG00000123700|K04996;ENSG00000127588|K04547;ENSG0000…	ENSG00000051382|K00922;ENSG00000081248|K04857;ENSG00000087258|K04534;ENSG00000096433|K04960;ENSG00000096968|K04447;ENSG00000105851|K21289;ENSG00000111664|K07825;ENSG00000114450|K04538;ENSG00000117013|K04929;ENSG00000117020|K04456;ENSG00000117461|K02649;ENSG00000118260|K05870;ENSG00000121281|K08047;ENSG00000121879|K00922;ENSG00000123104|K04959;ENSG00000123700|K04996;ENSG00000127588|K04547;ENSG0000…	36	ENSG00000102001|K04853;ENSG00000127920|K04546;ENSG00000128272|K04374;ENSG00000137288|K04960;ENSG00000143578|K09048;ENSG00000160716|K04813;ENSG00000170345|K04379;ENSG00000172354|K04537;ENSG00000174021|K04542;ENSG00000182324|K05007;ENSG00000228218|K04374	11	http://www.kegg.jp/pathway/map04725+K00922+K04857+K04534+K04960+K04447+K21289+K07825+K04538+K04929+K04456+K02649+K05870+K08047+K04959+K04996+K04547+K04548+K08044+K07827+K08043+K21290+K04958+K02677+K04634+K08049+K04549+K08045+K08046+K09048+K05858+K05005+K04539+K04853+K04546+K04374+K04813+K04379+K04537+K04542+K05007	yes
Prostate cancer	map05215	45	97	2764	11725	0.000249	0.00233784	ENSG00000005339|K04498;ENSG00000007968|K09389;ENSG00000051382|K00922;ENSG00000082701|K03083;ENSG00000100311|K17386;ENSG00000100393|K04498;ENSG00000100485|K03099;ENSG00000100985|K01403;ENSG00000109320|K02580;ENSG00000110092|K04503;ENSG00000113721|K05089;ENSG00000115904|K03099;ENSG00000117020|K04456;ENSG00000117461|K02649;ENSG00000118260|K05870;ENSG00000121879|K00922;ENSG00000133703|K07827;ENSG0000…	ENSG00000005339|K04498;ENSG00000007968|K09389;ENSG00000051382|K00922;ENSG00000082701|K03083;ENSG00000100311|K17386;ENSG00000100393|K04498;ENSG00000100485|K03099;ENSG00000100985|K01403;ENSG00000109320|K02580;ENSG00000110092|K04503;ENSG00000113721|K05089;ENSG00000115904|K03099;ENSG00000117020|K04456;ENSG00000117461|K02649;ENSG00000118260|K05870;ENSG00000121879|K00922;ENSG00000133703|K07827;ENSG0000…	31	ENSG00000002330|K02158;ENSG00000101412|K17454;ENSG00000105173|K06626;ENSG00000123374|K02206;ENSG00000126934|K04369;ENSG00000128272|K04374;ENSG00000138795|K04492;ENSG00000143578|K09048;ENSG00000149968|K01394;ENSG00000166145|K15619;ENSG00000228218|K04374;ENSG00000230626|K04369;ENSG00000237984|K01110;ENSG00000275882|K07210	14	http://www.kegg.jp/pathway/map05215+K04498+K09389+K00922+K03083+K17386+K03099+K01403+K02580+K04503+K05089+K04456+K02649+K05870+K07827+K06618+K05087+K06276+K04361+K04491+K07201+K08557+K05450+K06626+K09048+K09633+K07203+K02158+K17454+K02206+K04369+K04374+K04492+K01394+K15619+K01110+K07210	yes
Bacterial invasion of epithelial cells	map05100	50	113	2759	11709	0.000281858	0.00248163	ENSG00000035403|K05700;ENSG00000044115|K05691;ENSG00000051382|K00922;ENSG00000062598|K18985;ENSG00000070371|K04646;ENSG00000089159|K05760;ENSG00000100167|K16938;ENSG00000105974|K06278;ENSG00000105976|K05099;ENSG00000106299|K05747;ENSG00000109458|K09593;ENSG00000110395|K04707;ENSG00000114790|K13744;ENSG00000115414|K05717;ENSG00000117461|K02649;ENSG00000121879|K00922;ENSG00000125354|K16939;ENSG0000…	ENSG00000035403|K05700;ENSG00000044115|K05691;ENSG00000051382|K00922;ENSG00000062598|K18985;ENSG00000070371|K04646;ENSG00000089159|K05760;ENSG00000100167|K16938;ENSG00000105974|K06278;ENSG00000105976|K05099;ENSG00000106299|K05747;ENSG00000109458|K09593;ENSG00000110395|K04707;ENSG00000114790|K13744;ENSG00000115414|K05717;ENSG00000117461|K02649;ENSG00000121879|K00922;ENSG00000125354|K16939;ENSG0000…	39	ENSG00000050820|K05726;ENSG00000102890|K19241;ENSG00000111229|K05756;ENSG00000116670|K13728;ENSG00000122705|K04644;ENSG00000130429|K05757;ENSG00000136950|K05754;ENSG00000162704|K05754;ENSG00000177105|K07863;ENSG00000241553|K05755;ENSG00000256745|K05756	11	http://www.kegg.jp/pathway/map05100+K05700+K05691+K00922+K18985+K04646+K05760+K16938+K06278+K05099+K05747+K09593+K04707+K13744+K05717+K02649+K16939+K05719+K13708+K05748+K06279+K06272+K04438+K05725+K17449+K01528+K13738+K05692+K05756+K07863+K04393+K05726+K19241+K13728+K04644+K05757+K05754+K05755	yes
Gastric cancer	map05226	57	135	2752	11687	0.000286342	0.00248163	ENSG00000007968|K09389;ENSG00000044115|K05691;ENSG00000051382|K00922;ENSG00000070018|K03068;ENSG00000070388|K04358;ENSG00000082701|K03083;ENSG00000085563|K05658;ENSG00000092969|K13376;ENSG00000100485|K03099;ENSG00000105976|K05099;ENSG00000106799|K04674;ENSG00000108443|K04688;ENSG00000109458|K09593;ENSG00000110092|K04503;ENSG00000114251|K00444;ENSG00000115904|K03099;ENSG00000117020|K04456;ENSG0000…	ENSG00000007968|K09389;ENSG00000044115|K05691;ENSG00000051382|K00922;ENSG00000070018|K03068;ENSG00000070388|K04358;ENSG00000082701|K03083;ENSG00000085563|K05658;ENSG00000092969|K13376;ENSG00000100485|K03099;ENSG00000105976|K05099;ENSG00000106799|K04674;ENSG00000108443|K04688;ENSG00000109458|K09593;ENSG00000110092|K04503;ENSG00000114251|K00444;ENSG00000115904|K03099;ENSG00000117020|K04456;ENSG0000…	41	ENSG00000087088|K02159;ENSG00000099860|K04402;ENSG00000101412|K17454;ENSG00000105173|K06626;ENSG00000107404|K02353;ENSG00000116717|K04402;ENSG00000123374|K02206;ENSG00000126934|K04369;ENSG00000136997|K04377;ENSG00000138685|K18497;ENSG00000138795|K04492;ENSG00000164362|K11126;ENSG00000169884|K01357;ENSG00000175634|K04688;ENSG00000181274|K03096;ENSG00000230626|K04369	16	http://www.kegg.jp/pathway/map05226+K09389+K05691+K00922+K03068+K04358+K03083+K05658+K13376+K03099+K05099+K04674+K04688+K09593+K04503+K00444+K04456+K02649+K13377+K03511+K07827+K02085+K06618+K01064+K04361+K04491+K06279+K02375+K04388+K02376+K04500+K06626+K02235+K17449+K07203+K02159+K04402+K17454+K02353+K02206+K04369+K04377+K18497+K04492+K11126+K01357+K03096	yes
Salmonella infection	map05132	50	113	2759	11709	0.000281858	0.00248163	ENSG00000065243|K06071;ENSG00000067900|K04514;ENSG00000104067|K05701;ENSG00000106299|K05747;ENSG00000109320|K02580;ENSG00000112062|K04441;ENSG00000128591|K04437;ENSG00000134318|K17388;ENSG00000135720|K10416;ENSG00000136068|K04437;ENSG00000136869|K10160;ENSG00000158195|K05748;ENSG00000159128|K05133;ENSG00000167705|K13883;ENSG00000187240|K10414;ENSG00000196924|K04437;ENSG00000197102|K10413;ENSG0000…	ENSG00000065243|K06071;ENSG00000067900|K04514;ENSG00000104067|K05701;ENSG00000106299|K05747;ENSG00000109320|K02580;ENSG00000112062|K04441;ENSG00000128591|K04437;ENSG00000134318|K17388;ENSG00000135720|K10416;ENSG00000136068|K04437;ENSG00000136869|K10160;ENSG00000158195|K05748;ENSG00000159128|K05133;ENSG00000167705|K13883;ENSG00000187240|K10414;ENSG00000196924|K04437;ENSG00000197102|K10413;ENSG0000…	31	ENSG00000081041|K05505;ENSG00000108518|K05759;ENSG00000111229|K05756;ENSG00000123143|K06071;ENSG00000125538|K04519;ENSG00000130429|K05757;ENSG00000136244|K05405;ENSG00000136950|K05754;ENSG00000150782|K05482;ENSG00000162704|K05754;ENSG00000163734|K05505;ENSG00000164400|K05427;ENSG00000169429|K10030;ENSG00000170345|K04379;ENSG00000176732|K05759;ENSG00000177105|K07863;ENSG00000233328|K05759;ENSG0000…	19	http://www.kegg.jp/pathway/map05132+K06071+K04514+K05701+K05747+K02580+K04441+K04437+K17388+K10416+K10160+K05748+K05133+K13883+K10414+K10413+K05692+K05759+K05756+K07863+K04393+K15348+K10407+K05505+K04519+K05757+K05405+K05754+K05482+K05427+K10030+K04379+K05755	yes
EGFR tyrosine kinase inhibitor resistance	map01521	49	111	2760	11711	0.000336373	0.00284235	ENSG00000051382|K00922;ENSG00000065361|K05084;ENSG00000068078|K05094;ENSG00000082701|K03083;ENSG00000096968|K04447;ENSG00000100311|K17386;ENSG00000100485|K03099;ENSG00000105976|K05099;ENSG00000108443|K04688;ENSG00000109458|K09593;ENSG00000113721|K05089;ENSG00000115904|K03099;ENSG00000117020|K04456;ENSG00000117461|K02649;ENSG00000121879|K00922;ENSG00000124181|K01116;ENSG00000133703|K07827;ENSG0000…	ENSG00000051382|K00922;ENSG00000065361|K05084;ENSG00000068078|K05094;ENSG00000082701|K03083;ENSG00000096968|K04447;ENSG00000100311|K17386;ENSG00000100485|K03099;ENSG00000105976|K05099;ENSG00000108443|K04688;ENSG00000109458|K09593;ENSG00000113721|K05089;ENSG00000115904|K03099;ENSG00000117020|K04456;ENSG00000117461|K02649;ENSG00000121879|K00922;ENSG00000124181|K01116;ENSG00000133703|K07827;ENSG0000…	37	ENSG00000002330|K02158;ENSG00000087088|K02159;ENSG00000126934|K04369;ENSG00000136244|K05405;ENSG00000137154|K02991;ENSG00000138685|K18497;ENSG00000171552|K04570;ENSG00000175634|K04688;ENSG00000183087|K05464;ENSG00000187840|K07205;ENSG00000230626|K04369;ENSG00000237984|K01110	12	http://www.kegg.jp/pathway/map01521+K00922+K05084+K05094+K03083+K04447+K17386+K03099+K05099+K04688+K09593+K05089+K04456+K02649+K01116+K07827+K05087+K04361+K16341+K02677+K06279+K11217+K04692+K05450+K17449+K08052+K07203+K02991+K03259+K05464+K09408+K05115+K02158+K02159+K04369+K05405+K18497+K04570+K07205+K01110	yes
Choline metabolism in cancer	map05231	45	100	2764	11722	0.000417767	0.00336005	ENSG00000051382|K00922;ENSG00000058866|K00901;ENSG00000075651|K01115;ENSG00000077044|K00901;ENSG00000100288|K14156;ENSG00000100311|K17386;ENSG00000100485|K03099;ENSG00000102780|K00901;ENSG00000103197|K07207;ENSG00000105499|K16342;ENSG00000106299|K05747;ENSG00000108443|K04688;ENSG00000113721|K05089;ENSG00000115904|K03099;ENSG00000117020|K04456;ENSG00000117461|K02649;ENSG00000121879|K00922;ENSG0000…	ENSG00000051382|K00922;ENSG00000058866|K00901;ENSG00000075651|K01115;ENSG00000077044|K00901;ENSG00000100288|K14156;ENSG00000100311|K17386;ENSG00000100485|K03099;ENSG00000102780|K00901;ENSG00000103197|K07207;ENSG00000105499|K16342;ENSG00000106299|K05747;ENSG00000108443|K04688;ENSG00000113721|K05089;ENSG00000115904|K03099;ENSG00000117020|K04456;ENSG00000117461|K02649;ENSG00000121879|K00922;ENSG0000…	37	ENSG00000106615|K07208;ENSG00000126934|K04369;ENSG00000141934|K01080;ENSG00000169750|K07861;ENSG00000170345|K04379;ENSG00000175634|K04688;ENSG00000187840|K07205;ENSG00000230626|K04369	8	http://www.kegg.jp/pathway/map05231+K00922+K00901+K01115+K14156+K17386+K03099+K07207+K16342+K05747+K04688+K05089+K04456+K02649+K01116+K07827+K15377+K06276+K08200+K04361+K02677+K05748+K01080+K07206+K05450+K04684+K00889+K07203+K06128+K07208+K04369+K07861+K04379+K07205	yes
Chronic myeloid leukemia	map05220	42	91	2767	11731	0.000427462	0.00336005	ENSG00000007968|K09389;ENSG00000033327|K08091;ENSG00000051382|K00922;ENSG00000085276|K04462;ENSG00000092969|K13376;ENSG00000097007|K06619;ENSG00000100485|K03099;ENSG00000105810|K02091;ENSG00000106799|K04674;ENSG00000109320|K02580;ENSG00000110092|K04503;ENSG00000110395|K04707;ENSG00000115904|K03099;ENSG00000117020|K04456;ENSG00000117461|K02649;ENSG00000119699|K13377;ENSG00000121879|K00922;ENSG0000…	ENSG00000007968|K09389;ENSG00000033327|K08091;ENSG00000051382|K00922;ENSG00000085276|K04462;ENSG00000092969|K13376;ENSG00000097007|K06619;ENSG00000100485|K03099;ENSG00000105810|K02091;ENSG00000106799|K04674;ENSG00000109320|K02580;ENSG00000110092|K04503;ENSG00000110395|K04707;ENSG00000115904|K03099;ENSG00000117020|K04456;ENSG00000117461|K02649;ENSG00000119699|K13377;ENSG00000121879|K00922;ENSG0000…	30	ENSG00000002330|K02158;ENSG00000087088|K02159;ENSG00000099860|K04402;ENSG00000101412|K17454;ENSG00000116717|K04402;ENSG00000126934|K04369;ENSG00000135446|K02089;ENSG00000136997|K04377;ENSG00000147889|K06621;ENSG00000171552|K04570;ENSG00000230626|K04369;ENSG00000275882|K07210	12	http://www.kegg.jp/pathway/map05220+K09389+K08091+K00922+K04462+K13376+K06619+K03099+K02091+K04674+K02580+K04503+K04707+K04456+K02649+K13377+K03511+K07827+K06618+K08367+K06279+K04388+K04438+K07293+K17449+K06067+K04496+K02158+K02159+K04402+K17454+K04369+K02089+K04377+K06621+K04570+K07210	yes
Shigellosis	map05131	42	91	2767	11731	0.000427462	0.00336005	ENSG00000035403|K05700;ENSG00000062598|K18985;ENSG00000067900|K04514;ENSG00000072803|K03362;ENSG00000097007|K06619;ENSG00000106299|K05747;ENSG00000109320|K02580;ENSG00000112062|K04441;ENSG00000134318|K17388;ENSG00000150093|K05719;ENSG00000150760|K13708;ENSG00000158195|K05748;ENSG00000166167|K03362;ENSG00000167193|K04438;ENSG00000167207|K10165;ENSG00000215388|K05692;ENSG00000225080|K05759;ENSG0000…	ENSG00000035403|K05700;ENSG00000062598|K18985;ENSG00000067900|K04514;ENSG00000072803|K03362;ENSG00000097007|K06619;ENSG00000106299|K05747;ENSG00000109320|K02580;ENSG00000112062|K04441;ENSG00000134318|K17388;ENSG00000150093|K05719;ENSG00000150760|K13708;ENSG00000158195|K05748;ENSG00000166167|K03362;ENSG00000167193|K04438;ENSG00000167207|K10165;ENSG00000215388|K05692;ENSG00000225080|K05759;ENSG0000…	27	ENSG00000102890|K19241;ENSG00000108518|K05759;ENSG00000111229|K05756;ENSG00000116670|K13728;ENSG00000130429|K05757;ENSG00000136950|K05754;ENSG00000162704|K05754;ENSG00000169429|K10030;ENSG00000176732|K05759;ENSG00000177105|K07863;ENSG00000229635|K03362;ENSG00000233328|K05759;ENSG00000241553|K05755;ENSG00000256745|K05756;ENSG00000275882|K07210	15	http://www.kegg.jp/pathway/map05131+K05700+K18985+K04514+K03362+K06619+K05747+K02580+K04441+K17388+K05719+K13708+K05748+K04438+K10165+K05692+K05759+K05756+K07863+K04393+K19241+K13728+K05757+K05754+K10030+K05755+K07210	yes
Hippo signaling pathway	map04390	66	168	2743	11654	0.000492499	0.00367393	ENSG00000044115|K05691;ENSG00000067606|K18952;ENSG00000072415|K06091;ENSG00000072803|K03362;ENSG00000075711|K12076;ENSG00000082458|K21098;ENSG00000082701|K03083;ENSG00000092969|K13376;ENSG00000106799|K04674;ENSG00000110092|K04503;ENSG00000112175|K04663;ENSG00000114251|K00444;ENSG00000116985|K16622;ENSG00000119699|K13377;ENSG00000126016|K16819;ENSG00000131023|K08791;ENSG00000132535|K11828;ENSG0000…	ENSG00000044115|K05691;ENSG00000067606|K18952;ENSG00000072415|K06091;ENSG00000072803|K03362;ENSG00000075711|K12076;ENSG00000082458|K21098;ENSG00000082701|K03083;ENSG00000092969|K13376;ENSG00000106799|K04674;ENSG00000110092|K04503;ENSG00000112175|K04663;ENSG00000114251|K00444;ENSG00000116985|K16622;ENSG00000119699|K13377;ENSG00000126016|K16819;ENSG00000131023|K08791;ENSG00000132535|K11828;ENSG0000…	47	ENSG00000019549|K05706;ENSG00000068028|K09850;ENSG00000089685|K08731;ENSG00000102981|K06093;ENSG00000105327|K10132;ENSG00000105568|K03456;ENSG00000107404|K02353;ENSG00000109321|K09782;ENSG00000112576|K10152;ENSG00000113575|K04382;ENSG00000125378|K04662;ENSG00000136997|K04377;ENSG00000138795|K04492;ENSG00000142279|K16682;ENSG00000169884|K01357;ENSG00000172531|K06269;ENSG00000178184|K06093;ENSG0000…	19	http://www.kegg.jp/pathway/map04390+K05691+K18952+K06091+K03362+K12076+K21098+K03083+K13376+K04674+K04503+K04663+K00444+K16622+K13377+K16819+K08791+K11828+K02085+K16687+K16822+K01064+K20013+K16682+K04237+K04491+K12075+K06464+K02375+K04388+K02376+K04500+K09854+K16198+K04676+K06685+K02235+K09448+K04671+K05692+K04673+K16197+K06093+K08959+K05706+K09850+K08731+K10132+K03456+K02353+K09782+K10152+K04382…	yes
Inositol phosphate metabolism	map00562	35	71	2774	11751	0.000500002	0.00367393	ENSG00000011405|K00923;ENSG00000040933|K01109;ENSG00000051382|K00922;ENSG00000078142|K00914;ENSG00000078269|K20279;ENSG00000100330|K18082;ENSG00000104331|K15759;ENSG00000105851|K21289;ENSG00000108389|K18082;ENSG00000109452|K01109;ENSG00000115020|K00921;ENSG00000119711|K00140;ENSG00000121879|K00922;ENSG00000122126|K01099;ENSG00000124181|K01116;ENSG00000133056|K00923;ENSG00000149527|K19006;ENSG0000…	ENSG00000011405|K00923;ENSG00000040933|K01109;ENSG00000051382|K00922;ENSG00000078142|K00914;ENSG00000078269|K20279;ENSG00000100330|K18082;ENSG00000104331|K15759;ENSG00000105851|K21289;ENSG00000108389|K18082;ENSG00000109452|K01109;ENSG00000115020|K00921;ENSG00000119711|K00140;ENSG00000121879|K00922;ENSG00000122126|K01099;ENSG00000124181|K01116;ENSG00000133056|K00923;ENSG00000149527|K19006;ENSG0000…	29	ENSG00000100253|K00469;ENSG00000103502|K00999;ENSG00000111669|K01803;ENSG00000137825|K00911;ENSG00000141401|K01092;ENSG00000237984|K01110	6	http://www.kegg.jp/pathway/map00562+K00923+K01109+K00922+K00914+K20279+K18082+K15759+K21289+K00921+K00140+K01099+K01116+K19006+K00915+K03084+K01108+K05858+K00889+K21798+K01803+K00888+K00469+K00999+K00911+K01092+K01110	yes
Tight junction	map04530	81	218	2728	11604	0.000492147	0.00367393	ENSG00000066405|K06087;ENSG00000067606|K18952;ENSG00000067900|K04514;ENSG00000072415|K06091;ENSG00000075711|K12076;ENSG00000082458|K21098;ENSG00000095015|K04416;ENSG00000100345|K10352;ENSG00000104067|K05701;ENSG00000106299|K05747;ENSG00000107186|K06095;ENSG00000109756|K08018;ENSG00000110092|K04503;ENSG00000113946|K06087;ENSG00000119139|K06098;ENSG00000126016|K16819;ENSG00000128849|K21110;ENSG0000…	ENSG00000066405|K06087;ENSG00000067606|K18952;ENSG00000067900|K04514;ENSG00000072415|K06091;ENSG00000075711|K12076;ENSG00000082458|K21098;ENSG00000095015|K04416;ENSG00000100345|K10352;ENSG00000104067|K05701;ENSG00000106299|K05747;ENSG00000107186|K06095;ENSG00000109756|K08018;ENSG00000110092|K04503;ENSG00000113946|K06087;ENSG00000119139|K06098;ENSG00000126016|K16819;ENSG00000128849|K21110;ENSG0000…	58	ENSG00000092841|K12751;ENSG00000101335|K12755;ENSG00000101608|K12757;ENSG00000102981|K06093;ENSG00000105568|K03456;ENSG00000109062|K13365;ENSG00000113575|K04382;ENSG00000118680|K12757;ENSG00000127824|K07374;ENSG00000132646|K04802;ENSG00000135446|K02089;ENSG00000136574|K09183;ENSG00000158769|K06089;ENSG00000159261|K06087;ENSG00000167553|K07374;ENSG00000178184|K06093;ENSG00000196465|K12751;ENSG0000…	23	http://www.kegg.jp/pathway/map04530+K06087+K18952+K04514+K06091+K12076+K21098+K04416+K10352+K05701+K05747+K06095+K08018+K04503+K06098+K16819+K21110+K05702+K07199+K07198+K17388+K05762+K17260+K06102+K05763+K04237+K05719+K12075+K05631+K17291+K06735+K05731+K06448+K08367+K21068+K06104+K21112+K04426+K06088+K20479+K05692+K04393+K06093+K07901+K07374+K12751+K12755+K12757+K03456+K13365+K04382+K04802+K02089…	yes
Fanconi anemia pathway	map03460	26	46	2783	11776	0.000560796	0.00403296	ENSG00000009413|K02350;ENSG00000012048|K10605;ENSG00000100038|K03165;ENSG00000122008|K03511;ENSG00000122512|K10858;ENSG00000130997|K16618;ENSG00000135945|K03515;ENSG00000139618|K08775;ENSG00000170734|K03509;ENSG00000175054|K06640;ENSG00000175595|K10848;ENSG00000187790|K10896;ENSG00000188827|K10484;ENSG00000198690|K15363;ENSG00000224086|K03165;ENSG00000282827|K10905;ENSG00000051180|K04482;ENSG0000…	ENSG00000009413|K02350;ENSG00000012048|K10605;ENSG00000100038|K03165;ENSG00000122008|K03511;ENSG00000122512|K10858;ENSG00000130997|K16618;ENSG00000135945|K03515;ENSG00000139618|K08775;ENSG00000170734|K03509;ENSG00000175054|K06640;ENSG00000175595|K10848;ENSG00000187790|K10896;ENSG00000188827|K10484;ENSG00000198690|K15363;ENSG00000224086|K03165;ENSG00000282827|K10905	16	ENSG00000051180|K04482;ENSG00000077152|K13960;ENSG00000100726|K11137;ENSG00000106399|K10740;ENSG00000108384|K10870;ENSG00000112039|K10892;ENSG00000117748|K10739;ENSG00000169689|K15360;ENSG00000175643|K15365;ENSG00000204086|K10741	10	http://www.kegg.jp/pathway/map03460+K02350+K10605+K03165+K03511+K10858+K16618+K03515+K08775+K03509+K06640+K10848+K10896+K10484+K15363+K10905+K04482+K13960+K11137+K10740+K10870+K10892+K10739+K15360+K15365+K10741	yes
Longevity regulating pathway	map04211	41	90	2768	11732	0.000609145	0.00428939	ENSG00000006831|K07297;ENSG00000023287|K17589;ENSG00000051382|K00922;ENSG00000103197|K07207;ENSG00000108443|K04688;ENSG00000109320|K02580;ENSG00000117020|K04456;ENSG00000117461|K02649;ENSG00000118260|K05870;ENSG00000121281|K08047;ENSG00000121879|K00922;ENSG00000129467|K08044;ENSG00000131791|K07199;ENSG00000132356|K07198;ENSG00000133703|K07827;ENSG00000138031|K08043;ENSG00000140443|K05087;ENSG0000…	ENSG00000006831|K07297;ENSG00000023287|K17589;ENSG00000051382|K00922;ENSG00000103197|K07207;ENSG00000108443|K04688;ENSG00000109320|K02580;ENSG00000117020|K04456;ENSG00000117461|K02649;ENSG00000118260|K05870;ENSG00000121281|K08047;ENSG00000121879|K00922;ENSG00000129467|K08044;ENSG00000131791|K07199;ENSG00000132356|K07198;ENSG00000133703|K07827;ENSG00000138031|K08043;ENSG00000140443|K05087;ENSG0000…	32	ENSG00000087088|K02159;ENSG00000106615|K07208;ENSG00000123395|K19730;ENSG00000128272|K04374;ENSG00000130766|K20394;ENSG00000143578|K09048;ENSG00000175634|K04688;ENSG00000187840|K07205;ENSG00000228218|K04374	9	http://www.kegg.jp/pathway/map04211+K07297+K17589+K00922+K07207+K04688+K02580+K04456+K02649+K05870+K08047+K08044+K07199+K07198+K07827+K08043+K05087+K07204+K07201+K08049+K07206+K16172+K04527+K08045+K08046+K09048+K07203+K03259+K09408+K02159+K07208+K19730+K04374+K20394+K07205	yes
Amoebiasis	map05146	41	91	2768	11731	0.000722351	0.00488309	ENSG00000035403|K05700;ENSG00000051382|K00922;ENSG00000053747|K06240;ENSG00000058085|K06246;ENSG00000091136|K05636;ENSG00000092969|K13376;ENSG00000108821|K06236;ENSG00000109320|K02580;ENSG00000111540|K07888;ENSG00000112769|K06241;ENSG00000115414|K05717;ENSG00000117461|K02649;ENSG00000119699|K13377;ENSG00000121879|K00922;ENSG00000130702|K06240;ENSG00000134871|K06237;ENSG00000135862|K05635;ENSG0000…	ENSG00000035403|K05700;ENSG00000051382|K00922;ENSG00000053747|K06240;ENSG00000058085|K06246;ENSG00000091136|K05636;ENSG00000092969|K13376;ENSG00000108821|K06236;ENSG00000109320|K02580;ENSG00000111540|K07888;ENSG00000112769|K06241;ENSG00000115414|K05717;ENSG00000117461|K02649;ENSG00000119699|K13377;ENSG00000121879|K00922;ENSG00000130702|K06240;ENSG00000134871|K06237;ENSG00000135862|K05635;ENSG0000…	33	ENSG00000060558|K04637;ENSG00000106211|K04455;ENSG00000108774|K07889;ENSG00000125538|K04519;ENSG00000136244|K05405;ENSG00000164400|K05427;ENSG00000168811|K05406;ENSG00000169429|K10030	8	http://www.kegg.jp/pathway/map05146+K05700+K00922+K06240+K06246+K05636+K13376+K06236+K02580+K07888+K06241+K05717+K02649+K13377+K06237+K05635+K10160+K02677+K04634+K06464+K05725+K13963+K06243+K05858+K03156+K04637+K04455+K07889+K04519+K05405+K05427+K05406+K10030	yes
Prolactin signaling pathway	map04917	32	64	2777	11758	0.000709593	0.00488309	ENSG00000051382|K00922;ENSG00000082701|K03083;ENSG00000091831|K08550;ENSG00000096968|K04447;ENSG00000100485|K03099;ENSG00000106633|K12407;ENSG00000109320|K02580;ENSG00000110092|K04503;ENSG00000112062|K04441;ENSG00000113494|K05081;ENSG00000115415|K11220;ENSG00000115904|K03099;ENSG00000117020|K04456;ENSG00000117461|K02649;ENSG00000121879|K00922;ENSG00000133703|K07827;ENSG00000145675|K02649;ENSG0000…	ENSG00000051382|K00922;ENSG00000082701|K03083;ENSG00000091831|K08550;ENSG00000096968|K04447;ENSG00000100485|K03099;ENSG00000106633|K12407;ENSG00000109320|K02580;ENSG00000110092|K04503;ENSG00000112062|K04441;ENSG00000113494|K05081;ENSG00000115415|K11220;ENSG00000115904|K03099;ENSG00000117020|K04456;ENSG00000117461|K02649;ENSG00000121879|K00922;ENSG00000133703|K07827;ENSG00000145675|K02649;ENSG0000…	27	ENSG00000114737|K04701;ENSG00000126934|K04369;ENSG00000170345|K04379;ENSG00000227536|K04698;ENSG00000230626|K04369	5	http://www.kegg.jp/pathway/map04917+K00922+K03083+K08550+K04447+K03099+K12407+K02580+K04503+K04441+K05081+K11220+K04456+K02649+K07827+K06279+K04692+K04698+K04697+K04694+K17449+K04695+K09408+K04699+K04701+K04369+K04379	yes
Glutamatergic synapse	map04724	44	102	2765	11720	0.00095229	0.00631125	ENSG00000075651|K01115;ENSG00000079215|K05614;ENSG00000087258|K04534;ENSG00000096433|K04960;ENSG00000105464|K05212;ENSG00000105499|K16342;ENSG00000106688|K05612;ENSG00000111371|K14990;ENSG00000111664|K07825;ENSG00000114450|K04538;ENSG00000121281|K08047;ENSG00000123104|K04959;ENSG00000127588|K04547;ENSG00000127928|K04548;ENSG00000129467|K08044;ENSG00000132535|K11828;ENSG00000134294|K14207;ENSG0000…	ENSG00000075651|K01115;ENSG00000079215|K05614;ENSG00000087258|K04534;ENSG00000096433|K04960;ENSG00000105464|K05212;ENSG00000105499|K16342;ENSG00000106688|K05612;ENSG00000111371|K14990;ENSG00000111664|K07825;ENSG00000114450|K04538;ENSG00000121281|K08047;ENSG00000123104|K04959;ENSG00000127588|K04547;ENSG00000127928|K04548;ENSG00000129467|K08044;ENSG00000132535|K11828;ENSG00000134294|K14207;ENSG0000…	39	ENSG00000127920|K04546;ENSG00000137288|K04960;ENSG00000172354|K04537;ENSG00000173020|K00910;ENSG00000174021|K04542	5	http://www.kegg.jp/pathway/map04724+K01115+K05614+K04534+K04960+K05212+K16342+K05612+K14990+K07825+K04538+K08047+K04959+K04547+K04548+K08044+K11828+K14207+K08043+K04348+K04964+K04958+K05200+K04603+K02677+K04634+K05211+K15009+K08049+K05202+K04549+K15008+K05201+K08045+K08046+K05858+K01425+K04539+K04546+K04537+K00910+K04542	yes
Pancreatic cancer	map05212	39	87	2770	11735	0.00103431	0.00672303	ENSG00000007968|K09389;ENSG00000051382|K00922;ENSG00000092969|K13376;ENSG00000105810|K02091;ENSG00000106799|K04674;ENSG00000108443|K04688;ENSG00000109320|K02580;ENSG00000110092|K04503;ENSG00000115415|K11220;ENSG00000117020|K04456;ENSG00000117461|K02649;ENSG00000119699|K13377;ENSG00000121879|K00922;ENSG00000122008|K03511;ENSG00000129675|K05729;ENSG00000133703|K07827;ENSG00000139618|K08775;ENSG0000…	ENSG00000007968|K09389;ENSG00000051382|K00922;ENSG00000092969|K13376;ENSG00000105810|K02091;ENSG00000106799|K04674;ENSG00000108443|K04688;ENSG00000109320|K02580;ENSG00000110092|K04503;ENSG00000115415|K11220;ENSG00000117020|K04456;ENSG00000117461|K02649;ENSG00000119699|K13377;ENSG00000121879|K00922;ENSG00000122008|K03511;ENSG00000129675|K05729;ENSG00000133703|K07827;ENSG00000139618|K08775;ENSG0000…	27	ENSG00000002330|K02158;ENSG00000051180|K04482;ENSG00000087088|K02159;ENSG00000099860|K04402;ENSG00000101412|K17454;ENSG00000116717|K04402;ENSG00000135446|K02089;ENSG00000147889|K06621;ENSG00000169750|K07861;ENSG00000171552|K04570;ENSG00000175634|K04688;ENSG00000275882|K07210	12	http://www.kegg.jp/pathway/map05212+K09389+K00922+K13376+K02091+K04674+K04688+K02580+K04503+K11220+K04456+K02649+K13377+K03511+K05729+K07827+K08775+K06618+K04361+K11217+K04388+K04500+K04692+K07203+K04393+K02158+K04482+K02159+K04402+K17454+K02089+K06621+K07861+K04570+K07210	yes
Aldosterone synthesis and secretion	map04925	35	75	2774	11747	0.0010647	0.00679	ENSG00000006283|K04854;ENSG00000081248|K04857;ENSG00000096433|K04960;ENSG00000115825|K06070;ENSG00000118260|K05870;ENSG00000121281|K08047;ENSG00000123104|K04959;ENSG00000129007|K02183;ENSG00000129467|K08044;ENSG00000130164|K12473;ENSG00000134780|K13806;ENSG00000138031|K08043;ENSG00000140459|K00498;ENSG00000150995|K04958;ENSG00000154229|K02677;ENSG00000156052|K04634;ENSG00000162104|K08049;ENSG0000…	ENSG00000006283|K04854;ENSG00000081248|K04857;ENSG00000096433|K04960;ENSG00000115825|K06070;ENSG00000118260|K05870;ENSG00000121281|K08047;ENSG00000123104|K04959;ENSG00000129007|K02183;ENSG00000129467|K08044;ENSG00000130164|K12473;ENSG00000134780|K13806;ENSG00000138031|K08043;ENSG00000140459|K00498;ENSG00000150995|K04958;ENSG00000154229|K02677;ENSG00000156052|K04634;ENSG00000162104|K08049;ENSG0000…	25	ENSG00000102001|K04853;ENSG00000128272|K04374;ENSG00000137288|K04960;ENSG00000143578|K09048;ENSG00000143933|K02183;ENSG00000147465|K16931;ENSG00000153234|K08558;ENSG00000164535|K13806;ENSG00000228218|K04374;ENSG00000276045|K16056	10	http://www.kegg.jp/pathway/map04925+K04854+K04857+K04960+K06070+K05870+K08047+K04959+K02183+K08044+K12473+K13806+K08043+K00498+K04958+K02677+K04634+K08049+K12323+K04914+K08045+K08046+K09048+K05858+K08794+K04853+K04374+K16931+K08558+K16056	yes
TGF-beta signaling pathway	map04350	43	100	2766	11722	0.00113544	0.00710704	ENSG00000005339|K04498;ENSG00000039319|K04679;ENSG00000049323|K19559;ENSG00000067900|K04514;ENSG00000092969|K13376;ENSG00000100393|K04498;ENSG00000106799|K04674;ENSG00000108443|K04688;ENSG00000112175|K04663;ENSG00000113658|K16790;ENSG00000114739|K13596;ENSG00000116985|K16622;ENSG00000119699|K13377;ENSG00000122641|K04667;ENSG00000123612|K13568;ENSG00000135503|K13567;ENSG00000137801|K16857;ENSG0000…	ENSG00000005339|K04498;ENSG00000039319|K04679;ENSG00000049323|K19559;ENSG00000067900|K04514;ENSG00000092969|K13376;ENSG00000100393|K04498;ENSG00000106799|K04674;ENSG00000108443|K04688;ENSG00000112175|K04663;ENSG00000113658|K16790;ENSG00000114739|K13596;ENSG00000116985|K16622;ENSG00000119699|K13377;ENSG00000122641|K04667;ENSG00000123612|K13568;ENSG00000135503|K13567;ENSG00000137801|K16857;ENSG0000…	32	ENSG00000100387|K03868;ENSG00000105568|K03456;ENSG00000113558|K03094;ENSG00000113575|K04382;ENSG00000117318|K17694;ENSG00000125378|K04662;ENSG00000134363|K04661;ENSG00000136997|K04377;ENSG00000158747|K19558;ENSG00000175634|K04688;ENSG00000198176|K04683	11	http://www.kegg.jp/pathway/map04350+K04498+K04679+K19559+K04514+K13376+K04674+K04688+K04663+K16790+K13596+K16622+K13377+K04667+K13568+K13567+K16857+K04677+K20013+K04388+K04500+K04676+K04684+K04671+K04673+K04683+K03156+K04678+K03868+K03456+K03094+K04382+K17694+K04662+K04661+K04377+K19558	yes
Melanoma	map05218	32	67	2777	11755	0.00127552	0.00783864	ENSG00000007968|K09389;ENSG00000051382|K00922;ENSG00000070388|K04358;ENSG00000100311|K17386;ENSG00000105810|K02091;ENSG00000105976|K05099;ENSG00000110092|K04503;ENSG00000113721|K05089;ENSG00000117020|K04456;ENSG00000117461|K02649;ENSG00000121879|K00922;ENSG00000122008|K03511;ENSG00000133703|K07827;ENSG00000139687|K06618;ENSG00000140443|K05087;ENSG00000145675|K02649;ENSG00000146648|K04361;ENSG0000…	ENSG00000007968|K09389;ENSG00000051382|K00922;ENSG00000070388|K04358;ENSG00000100311|K17386;ENSG00000105810|K02091;ENSG00000105976|K05099;ENSG00000110092|K04503;ENSG00000113721|K05089;ENSG00000117020|K04456;ENSG00000117461|K02649;ENSG00000121879|K00922;ENSG00000122008|K03511;ENSG00000133703|K07827;ENSG00000139687|K06618;ENSG00000140443|K05087;ENSG00000145675|K02649;ENSG00000146648|K04361;ENSG0000…	21	ENSG00000002330|K02158;ENSG00000087088|K02159;ENSG00000099860|K04402;ENSG00000101412|K17454;ENSG00000116717|K04402;ENSG00000126934|K04369;ENSG00000135446|K02089;ENSG00000138685|K18497;ENSG00000147889|K06621;ENSG00000230626|K04369;ENSG00000237984|K01110	11	http://www.kegg.jp/pathway/map05218+K09389+K00922+K04358+K17386+K02091+K05099+K04503+K05089+K04456+K02649+K03511+K07827+K06618+K05087+K04361+K05450+K02158+K02159+K04402+K17454+K04369+K02089+K18497+K06621+K01110	yes
Circadian entrainment	map04713	39	89	2770	11733	0.00143638	0.00866956	ENSG00000006283|K04854;ENSG00000049246|K21945;ENSG00000087258|K04534;ENSG00000096433|K04960;ENSG00000100784|K04445;ENSG00000105464|K05212;ENSG00000111664|K07825;ENSG00000114450|K04538;ENSG00000118260|K05870;ENSG00000121281|K08047;ENSG00000127588|K04547;ENSG00000127928|K04548;ENSG00000129007|K02183;ENSG00000129467|K08044;ENSG00000132326|K02633;ENSG00000138031|K08043;ENSG00000150995|K04958;ENSG0000…	ENSG00000006283|K04854;ENSG00000049246|K21945;ENSG00000087258|K04534;ENSG00000096433|K04960;ENSG00000100784|K04445;ENSG00000105464|K05212;ENSG00000111664|K07825;ENSG00000114450|K04538;ENSG00000118260|K05870;ENSG00000121281|K08047;ENSG00000127588|K04547;ENSG00000127928|K04548;ENSG00000129007|K02183;ENSG00000129467|K08044;ENSG00000132326|K02633;ENSG00000138031|K08043;ENSG00000150995|K04958;ENSG0000…	32	ENSG00000108551|K07843;ENSG00000127920|K04546;ENSG00000137288|K04960;ENSG00000143933|K02183;ENSG00000170345|K04379;ENSG00000172354|K04537;ENSG00000174021|K04542	7	http://www.kegg.jp/pathway/map04713+K04854+K21945+K04534+K04960+K04445+K05212+K07825+K04538+K05870+K08047+K04547+K04548+K02183+K08044+K02633+K08043+K04958+K12318+K05200+K02677+K04634+K05211+K08049+K04549+K08045+K08046+K05858+K04963+K16513+K04539+K07843+K04546+K04379+K04537+K04542	yes
Regulation of lipolysis in adipocytes	map04923	23	42	2786	11780	0.00156496	0.00927997	ENSG00000051382|K00922;ENSG00000095303|K00509;ENSG00000117020|K04456;ENSG00000117461|K02649;ENSG00000121281|K08047;ENSG00000121879|K00922;ENSG00000129467|K08044;ENSG00000138031|K08043;ENSG00000145675|K02649;ENSG00000162104|K08049;ENSG00000163485|K04265;ENSG00000164128|K04204;ENSG00000166819|K08768;ENSG00000169047|K16172;ENSG00000169418|K12323;ENSG00000171105|K04527;ENSG00000171608|K00922;ENSG0000…	ENSG00000051382|K00922;ENSG00000095303|K00509;ENSG00000117020|K04456;ENSG00000117461|K02649;ENSG00000121281|K08047;ENSG00000121879|K00922;ENSG00000129467|K08044;ENSG00000138031|K08043;ENSG00000145675|K02649;ENSG00000162104|K08049;ENSG00000163485|K04265;ENSG00000164128|K04204;ENSG00000166819|K08768;ENSG00000169047|K16172;ENSG00000169418|K12323;ENSG00000171105|K04527;ENSG00000171608|K00922;ENSG0000…	19	ENSG00000073756|K11987;ENSG00000169252|K04142;ENSG00000170323|K08753;ENSG00000176485|K16817	4	http://www.kegg.jp/pathway/map04923+K00922+K00509+K04456+K02649+K08047+K08044+K08043+K08049+K04265+K04204+K08768+K16172+K12323+K04527+K08045+K08046+K11987+K04142+K08753+K16817	yes
GnRH signaling pathway	map04912	40	94	2769	11728	0.00192401	0.0112123	ENSG00000075651|K01115;ENSG00000081248|K04857;ENSG00000085511|K04428;ENSG00000087245|K01398;ENSG00000095015|K04416;ENSG00000096433|K04960;ENSG00000100485|K03099;ENSG00000105499|K16342;ENSG00000112062|K04441;ENSG00000115904|K03099;ENSG00000120899|K05871;ENSG00000121281|K08047;ENSG00000123104|K04959;ENSG00000129007|K02183;ENSG00000129467|K08044;ENSG00000133703|K07827;ENSG00000138031|K08043;ENSG0000…	ENSG00000075651|K01115;ENSG00000081248|K04857;ENSG00000085511|K04428;ENSG00000087245|K01398;ENSG00000095015|K04416;ENSG00000096433|K04960;ENSG00000100485|K03099;ENSG00000105499|K16342;ENSG00000112062|K04441;ENSG00000115904|K03099;ENSG00000120899|K05871;ENSG00000121281|K08047;ENSG00000123104|K04959;ENSG00000129007|K02183;ENSG00000129467|K08044;ENSG00000133703|K07827;ENSG00000138031|K08043;ENSG0000…	30	ENSG00000034152|K04432;ENSG00000102001|K04853;ENSG00000113070|K08523;ENSG00000126934|K04369;ENSG00000128272|K04374;ENSG00000137288|K04960;ENSG00000143933|K02183;ENSG00000147437|K05252;ENSG00000228218|K04374;ENSG00000230626|K04369	10	http://www.kegg.jp/pathway/map04912+K01115+K04857+K04428+K01398+K04416+K04960+K03099+K16342+K04441+K05871+K08047+K04959+K02183+K08044+K07827+K08043+K04361+K04958+K02677+K04634+K08049+K04420+K08045+K08046+K05858+K04421+K04393+K04432+K04853+K08523+K04369+K04374+K05252	yes
Inflammatory mediator regulation of TRP channels	map04750	39	91	2770	11731	0.00196854	0.0112774	ENSG00000051382|K00922;ENSG00000096433|K04960;ENSG00000105499|K16342;ENSG00000108839|K00458;ENSG00000112062|K04441;ENSG00000117461|K02649;ENSG00000121281|K08047;ENSG00000121879|K00922;ENSG00000123104|K04959;ENSG00000124181|K01116;ENSG00000129007|K02183;ENSG00000129467|K08044;ENSG00000138031|K08043;ENSG00000145675|K02649;ENSG00000147246|K04157;ENSG00000150995|K04958;ENSG00000154229|K02677;ENSG0000…	ENSG00000051382|K00922;ENSG00000096433|K04960;ENSG00000105499|K16342;ENSG00000108839|K00458;ENSG00000112062|K04441;ENSG00000117461|K02649;ENSG00000121281|K08047;ENSG00000121879|K00922;ENSG00000123104|K04959;ENSG00000124181|K01116;ENSG00000129007|K02183;ENSG00000129467|K08044;ENSG00000138031|K08043;ENSG00000145675|K02649;ENSG00000147246|K04157;ENSG00000150995|K04958;ENSG00000154229|K02677;ENSG0000…	31	ENSG00000034152|K04432;ENSG00000125538|K04519;ENSG00000137288|K04960;ENSG00000143933|K02183;ENSG00000167723|K04972;ENSG00000172531|K06269;ENSG00000187688|K04971;ENSG00000196689|K05222	8	http://www.kegg.jp/pathway/map04750+K00922+K04960+K16342+K00458+K04441+K02649+K08047+K04959+K01116+K02183+K08044+K08043+K04157+K04958+K02677+K04634+K08049+K03916+K08045+K08046+K05858+K04723+K04971+K16343+K04432+K04519+K04972+K06269+K05222	yes
ErbB signaling pathway	map04012	35	79	2774	11743	0.00212314	0.0115746	ENSG00000051382|K00922;ENSG00000065361|K05084;ENSG00000082701|K03083;ENSG00000097007|K06619;ENSG00000100485|K03099;ENSG00000108443|K04688;ENSG00000109458|K09593;ENSG00000110395|K04707;ENSG00000115904|K03099;ENSG00000117020|K04456;ENSG00000117461|K02649;ENSG00000121879|K00922;ENSG00000124181|K01116;ENSG00000133703|K07827;ENSG00000145675|K02649;ENSG00000146648|K04361;ENSG00000154229|K02677;ENSG0000…	ENSG00000051382|K00922;ENSG00000065361|K05084;ENSG00000082701|K03083;ENSG00000097007|K06619;ENSG00000100485|K03099;ENSG00000108443|K04688;ENSG00000109458|K09593;ENSG00000110395|K04707;ENSG00000115904|K03099;ENSG00000117020|K04456;ENSG00000117461|K02649;ENSG00000121879|K00922;ENSG00000124181|K01116;ENSG00000133703|K07827;ENSG00000145675|K02649;ENSG00000146648|K04361;ENSG00000154229|K02677;ENSG0000…	25	ENSG00000002330|K02158;ENSG00000109321|K09782;ENSG00000113070|K08523;ENSG00000126934|K04369;ENSG00000136997|K04377;ENSG00000137843|K05735;ENSG00000169752|K05458;ENSG00000175634|K04688;ENSG00000187840|K07205;ENSG00000230626|K04369	10	http://www.kegg.jp/pathway/map04012+K00922+K05084+K03083+K06619+K03099+K04688+K09593+K04707+K04456+K02649+K01116+K07827+K04361+K02677+K06279+K04438+K05725+K04410+K17449+K07203+K02158+K09782+K08523+K04369+K04377+K05735+K05458+K07205	yes
Hepatitis C	map05160	47	117	2762	11705	0.00208965	0.0115746	ENSG00000051382|K00922;ENSG00000055332|K16195;ENSG00000066405|K06087;ENSG00000082701|K03083;ENSG00000088888|K12648;ENSG00000100485|K03099;ENSG00000109320|K02580;ENSG00000111331|K14216;ENSG00000111335|K14216;ENSG00000112062|K04441;ENSG00000113946|K06087;ENSG00000115415|K11220;ENSG00000115904|K03099;ENSG00000117020|K04456;ENSG00000117461|K02649;ENSG00000121879|K00922;ENSG00000128829|K16196;ENSG0000…	ENSG00000051382|K00922;ENSG00000055332|K16195;ENSG00000066405|K06087;ENSG00000082701|K03083;ENSG00000088888|K12648;ENSG00000100485|K03099;ENSG00000109320|K02580;ENSG00000111331|K14216;ENSG00000111335|K14216;ENSG00000112062|K04441;ENSG00000113946|K06087;ENSG00000115415|K11220;ENSG00000115904|K03099;ENSG00000117020|K04456;ENSG00000117461|K02649;ENSG00000121879|K00922;ENSG00000128829|K16196;ENSG0000…	35	ENSG00000002330|K02158;ENSG00000105568|K03456;ENSG00000113575|K04382;ENSG00000126456|K05411;ENSG00000159261|K06087;ENSG00000169429|K10030;ENSG00000171855|K05415;ENSG00000185507|K09447;ENSG00000185745|K14217;ENSG00000215515|K14217;ENSG00000275882|K07210;ENSG00000277998|K03250	12	http://www.kegg.jp/pathway/map05160+K00922+K16195+K06087+K03083+K12648+K03099+K02580+K14216+K04441+K11220+K04456+K02649+K16196+K12473+K07827+K01165+K06276+K04361+K05131+K11217+K05401+K04692+K08860+K07294+K06088+K03156+K07211+K02158+K03456+K04382+K05411+K10030+K05415+K09447+K14217+K07210+K03250	yes
Insulin signaling pathway	map04910	65	177	2744	11645	0.00210802	0.0115746	ENSG00000005249|K04739;ENSG00000044446|K07190;ENSG00000049769|K17453;ENSG00000051382|K00922;ENSG00000067177|K07190;ENSG00000067606|K18952;ENSG00000076555|K01946;ENSG00000082701|K03083;ENSG00000095637|K06086;ENSG00000100485|K03099;ENSG00000102893|K07190;ENSG00000103197|K07207;ENSG00000106633|K12407;ENSG00000108443|K04688;ENSG00000110395|K04707;ENSG00000115904|K03099;ENSG00000117020|K04456;ENSG0000…	ENSG00000005249|K04739;ENSG00000044446|K07190;ENSG00000049769|K17453;ENSG00000051382|K00922;ENSG00000067177|K07190;ENSG00000067606|K18952;ENSG00000076555|K01946;ENSG00000082701|K03083;ENSG00000095637|K06086;ENSG00000100485|K03099;ENSG00000102893|K07190;ENSG00000103197|K07207;ENSG00000106633|K12407;ENSG00000108443|K04688;ENSG00000110395|K04707;ENSG00000115904|K03099;ENSG00000117020|K04456;ENSG0000…	51	ENSG00000002330|K02158;ENSG00000100889|K01596;ENSG00000106615|K07208;ENSG00000126934|K04369;ENSG00000132589|K07192;ENSG00000137154|K02991;ENSG00000141349|K01084;ENSG00000143933|K02183;ENSG00000156873|K00871;ENSG00000172531|K06269;ENSG00000175634|K04688;ENSG00000187840|K07205;ENSG00000188191|K04739;ENSG00000230626|K04369	14	http://www.kegg.jp/pathway/map04910+K04739+K07190+K17453+K00922+K18952+K01946+K03083+K06086+K03099+K07207+K12407+K04688+K04707+K04456+K02649+K07189+K02183+K07199+K07198+K07827+K06276+K07204+K05695+K07201+K06279+K07206+K04438+K16172+K04527+K04697+K07195+K04694+K17449+K07203+K02991+K05696+K07194+K03259+K04695+K11262+K02158+K01596+K07208+K04369+K07192+K01084+K00871+K06269+K07205	yes
NOD-like receptor signaling pathway	map04621	69	192	2740	11630	0.00242686	0.0130203	ENSG00000023445|K16060;ENSG00000067369|K20915;ENSG00000082512|K09849;ENSG00000088888|K12648;ENSG00000089041|K05220;ENSG00000091592|K12798;ENSG00000092098|K11974;ENSG00000092439|K04982;ENSG00000096433|K04960;ENSG00000101966|K04725;ENSG00000108691|K14624;ENSG00000109320|K02580;ENSG00000110218|K03443;ENSG00000111331|K14216;ENSG00000111335|K14216;ENSG00000112062|K04441;ENSG00000112851|K12796;ENSG0000…	ENSG00000023445|K16060;ENSG00000067369|K20915;ENSG00000082512|K09849;ENSG00000088888|K12648;ENSG00000089041|K05220;ENSG00000091592|K12798;ENSG00000092098|K11974;ENSG00000092439|K04982;ENSG00000096433|K04960;ENSG00000101966|K04725;ENSG00000108691|K14624;ENSG00000109320|K02580;ENSG00000110218|K03443;ENSG00000111331|K14216;ENSG00000111335|K14216;ENSG00000112062|K04441;ENSG00000112851|K12796;ENSG0000…	43	ENSG00000081041|K05505;ENSG00000087077|K12792;ENSG00000100348|K03671;ENSG00000105835|K03462;ENSG00000125538|K04519;ENSG00000125826|K10630;ENSG00000126456|K05411;ENSG00000136244|K05405;ENSG00000136810|K03671;ENSG00000137288|K04960;ENSG00000150782|K05482;ENSG00000163734|K05505;ENSG00000165416|K12795;ENSG00000165637|K15040;ENSG00000169429|K10030;ENSG00000171552|K04570;ENSG00000171855|K05415;ENSG0000…	26	http://www.kegg.jp/pathway/map04621+K16060+K20915+K09849+K12648+K05220+K12798+K11974+K04982+K04960+K04725+K14624+K02580+K03443+K14216+K04441+K12796+K11220+K04959+K12797+K01165+K10160+K12804+K04958+K20876+K20898+K12793+K05131+K11217+K20897+K20899+K10165+K20909+K05858+K03156+K03671+K04971+K12807+K05862+K07211+K20910+K12800+K05505+K12792+K03462+K04519+K10630+K05411+K05405+K05482+K12795+K15040+K10030…	yes
Hippo signaling pathway - multiple species	map04392	16	25	2793	11797	0.00252281	0.0133236	ENSG00000101265|K09851;ENSG00000107551|K09851;ENSG00000131023|K08791;ENSG00000137693|K16687;ENSG00000139926|K16822;ENSG00000144791|K16682;ENSG00000150457|K08791;ENSG00000166341|K16507;ENSG00000169435|K09854;ENSG00000173542|K06685;ENSG00000187079|K09448;ENSG00000196159|K16669;ENSG00000197410|K16507;ENSG00000068028|K09850;ENSG00000142279|K16682;ENSG00000197905|K09448;	ENSG00000101265|K09851;ENSG00000107551|K09851;ENSG00000131023|K08791;ENSG00000137693|K16687;ENSG00000139926|K16822;ENSG00000144791|K16682;ENSG00000150457|K08791;ENSG00000166341|K16507;ENSG00000169435|K09854;ENSG00000173542|K06685;ENSG00000187079|K09448;ENSG00000196159|K16669;ENSG00000197410|K16507	13	ENSG00000068028|K09850;ENSG00000142279|K16682;ENSG00000197905|K09448	3	http://www.kegg.jp/pathway/map04392+K09851+K08791+K16687+K16822+K16682+K16507+K09854+K06685+K09448+K16669+K09850	yes
Pyrimidine metabolism	map00240	47	119	2762	11703	0.00272379	0.0141637	ENSG00000047315|K03010;ENSG00000048392|K10808;ENSG00000068654|K02999;ENSG00000076685|K01081;ENSG00000101868|K02320;ENSG00000135318|K19970;ENSG00000168032|K01510;ENSG00000177084|K02324;ENSG00000181222|K03006;ENSG00000187097|K01511;ENSG00000197217|K12305;ENSG00000197594|K01513;ENSG00000228049|K03008;ENSG00000236364|K00876;ENSG00000258524|K01081;ENSG00000005075|K03008;ENSG00000014138|K02321;ENSG0000…	ENSG00000047315|K03010;ENSG00000048392|K10808;ENSG00000068654|K02999;ENSG00000076685|K01081;ENSG00000101868|K02320;ENSG00000135318|K19970;ENSG00000168032|K01510;ENSG00000177084|K02324;ENSG00000181222|K03006;ENSG00000187097|K01511;ENSG00000197217|K12305;ENSG00000197594|K01513;ENSG00000228049|K03008;ENSG00000236364|K00876;ENSG00000258524|K01081	15	ENSG00000005075|K03008;ENSG00000014138|K02321;ENSG00000025708|K00758;ENSG00000066379|K03000;ENSG00000100142|K03014;ENSG00000100479|K02325;ENSG00000102978|K03011;ENSG00000105258|K03017;ENSG00000106628|K02328;ENSG00000115350|K03506;ENSG00000121851|K03024;ENSG00000122643|K01081;ENSG00000125458|K01081;ENSG00000128951|K01520;ENSG00000130717|K00876;ENSG00000148229|K02326;ENSG00000161980|K03019;ENSG0000…	32	http://www.kegg.jp/pathway/map00240+K03010+K10808+K02999+K01081+K02320+K19970+K01510+K02324+K03006+K01511+K12305+K01513+K03008+K00876+K02321+K00758+K03000+K03014+K02325+K03011+K03017+K02328+K03506+K03024+K01520+K02326+K03019+K01518+K00857+K03015+K00943+K03026+K03027+K01937+K03007+K16904+K00757+K02684+K03783	yes
Apoptosis	map04210	63	173	2746	11649	0.00285618	0.0142202	ENSG00000003400|K04400;ENSG00000003402|K04724;ENSG00000023445|K16060;ENSG00000051382|K00922;ENSG00000096433|K04960;ENSG00000101966|K04725;ENSG00000102699|K10798;ENSG00000109320|K02580;ENSG00000117020|K04456;ENSG00000117461|K02649;ENSG00000120868|K02084;ENSG00000121858|K04721;ENSG00000121879|K00922;ENSG00000123104|K04959;ENSG00000133703|K07827;ENSG00000136848|K19901;ENSG00000140992|K06276;ENSG0000…	ENSG00000003400|K04400;ENSG00000003402|K04724;ENSG00000023445|K16060;ENSG00000051382|K00922;ENSG00000096433|K04960;ENSG00000101966|K04725;ENSG00000102699|K10798;ENSG00000109320|K02580;ENSG00000117020|K04456;ENSG00000117461|K02649;ENSG00000120868|K02084;ENSG00000121858|K04721;ENSG00000121879|K00922;ENSG00000123104|K04959;ENSG00000133703|K07827;ENSG00000136848|K19901;ENSG00000140992|K06276;ENSG0000…	34	ENSG00000002330|K02158;ENSG00000087088|K02159;ENSG00000089685|K08731;ENSG00000099860|K04402;ENSG00000103811|K01366;ENSG00000105327|K10132;ENSG00000115317|K08669;ENSG00000116717|K04402;ENSG00000117984|K01379;ENSG00000126934|K04369;ENSG00000127824|K07374;ENSG00000128272|K04374;ENSG00000135047|K01365;ENSG00000136943|K01375;ENSG00000137288|K04960;ENSG00000140379|K02162;ENSG00000141682|K10131;ENSG0000…	29	http://www.kegg.jp/pathway/map04210+K04400+K04724+K16060+K00922+K04960+K04725+K10798+K02580+K04456+K02649+K02084+K04721+K04959+K07827+K19901+K06276+K04728+K04958+K16341+K02374+K08860+K10522+K04426+K06114+K05692+K03156+K01374+K07374+K02158+K02159+K08731+K04402+K01366+K10132+K08669+K01379+K04369+K04374+K01365+K01375+K02162+K10131+K04379+K04570+K08738+K04722+K04452+K10130+K07210	yes
Arrhythmogenic right ventricular cardiomyopathy (ARVC)	map05412	37	87	2772	11735	0.00280196	0.0142202	ENSG00000005961|K06476;ENSG00000007402|K04859;ENSG00000044115|K05691;ENSG00000046604|K07597;ENSG00000057294|K12642;ENSG00000081248|K04857;ENSG00000091409|K06485;ENSG00000096696|K10381;ENSG00000105855|K06591;ENSG00000115221|K06589;ENSG00000132470|K06525;ENSG00000134755|K07601;ENSG00000137809|K06587;ENSG00000138448|K06487;ENSG00000143127|K06586;ENSG00000148737|K04491;ENSG00000150093|K05719;ENSG0000…	ENSG00000005961|K06476;ENSG00000007402|K04859;ENSG00000044115|K05691;ENSG00000046604|K07597;ENSG00000057294|K12642;ENSG00000081248|K04857;ENSG00000091409|K06485;ENSG00000096696|K10381;ENSG00000105855|K06591;ENSG00000115221|K06589;ENSG00000132470|K06525;ENSG00000134755|K07601;ENSG00000137809|K06587;ENSG00000138448|K06487;ENSG00000143127|K06586;ENSG00000148737|K04491;ENSG00000150093|K05719;ENSG0000…	34	ENSG00000077522|K21073;ENSG00000102001|K04853;ENSG00000138795|K04492	3	http://www.kegg.jp/pathway/map05412+K06476+K04859+K05691+K07597+K12642+K04857+K06485+K10381+K06591+K06589+K06525+K07601+K06587+K06487+K06586+K04491+K05719+K04858+K04860+K06481+K04863+K06736+K06265+K10366+K06480+K05692+K06493+K21073+K04853+K04492	yes
Malaria	map05144	21	39	2788	11783	0.00286086	0.0142202	ENSG00000005844|K05718;ENSG00000090339|K06490;ENSG00000092969|K13376;ENSG00000105976|K05099;ENSG00000108691|K14624;ENSG00000119699|K13377;ENSG00000123384|K04550;ENSG00000136869|K10160;ENSG00000137801|K16857;ENSG00000160255|K06464;ENSG00000162692|K06527;ENSG00000169439|K16336;ENSG00000186340|K04659;ENSG00000232810|K03156;ENSG00000261371|K06471;ENSG00000108342|K05423;ENSG00000125538|K04519;ENSG0000…	ENSG00000005844|K05718;ENSG00000090339|K06490;ENSG00000092969|K13376;ENSG00000105976|K05099;ENSG00000108691|K14624;ENSG00000119699|K13377;ENSG00000123384|K04550;ENSG00000136869|K10160;ENSG00000137801|K16857;ENSG00000160255|K06464;ENSG00000162692|K06527;ENSG00000169439|K16336;ENSG00000186340|K04659;ENSG00000232810|K03156;ENSG00000261371|K06471	15	ENSG00000108342|K05423;ENSG00000125538|K04519;ENSG00000136244|K05405;ENSG00000150782|K05482;ENSG00000168811|K05406;ENSG00000169429|K10030	6	http://www.kegg.jp/pathway/map05144+K05718+K06490+K13376+K05099+K14624+K13377+K04550+K10160+K16857+K06464+K06527+K16336+K04659+K03156+K06471+K05423+K04519+K05405+K05482+K05406+K10030	yes
AMPK signaling pathway	map04152	48	123	2761	11699	0.00298537	0.0145842	ENSG00000006831|K07297;ENSG00000051382|K00922;ENSG00000073711|K11583;ENSG00000076555|K01946;ENSG00000099194|K00507;ENSG00000103197|K07207;ENSG00000108443|K04688;ENSG00000110090|K08765;ENSG00000110092|K04503;ENSG00000113161|K00021;ENSG00000116678|K05062;ENSG00000117020|K04456;ENSG00000117461|K02649;ENSG00000118260|K05870;ENSG00000121879|K00922;ENSG00000123836|K19029;ENSG00000131791|K07199;ENSG0000…	ENSG00000006831|K07297;ENSG00000051382|K00922;ENSG00000073711|K11583;ENSG00000076555|K01946;ENSG00000099194|K00507;ENSG00000103197|K07207;ENSG00000108443|K04688;ENSG00000110090|K08765;ENSG00000110092|K04503;ENSG00000113161|K00021;ENSG00000116678|K05062;ENSG00000117020|K04456;ENSG00000117461|K02649;ENSG00000118260|K05870;ENSG00000121879|K00922;ENSG00000123836|K19029;ENSG00000131791|K07199;ENSG0000…	37	ENSG00000092020|K11583;ENSG00000100889|K01596;ENSG00000105568|K03456;ENSG00000106615|K07208;ENSG00000113575|K04382;ENSG00000141349|K01084;ENSG00000143578|K09048;ENSG00000145284|K00507;ENSG00000175634|K04688;ENSG00000185236|K07905;ENSG00000187840|K07205	11	http://www.kegg.jp/pathway/map04152+K07297+K00922+K11583+K01946+K00507+K07207+K04688+K08765+K04503+K00021+K05062+K04456+K02649+K05870+K19029+K07199+K07198+K05087+K06276+K07204+K07201+K07206+K16172+K04527+K09048+K07203+K19523+K17532+K09408+K08271+K07901+K11262+K01596+K03456+K07208+K04382+K01084+K07905+K07205	yes
Cell cycle	map04110	64	177	2745	11645	0.00303749	0.0145842	ENSG00000005339|K04498;ENSG00000007968|K09389;ENSG00000072501|K06636;ENSG00000077935|K06636;ENSG00000079335|K06639;ENSG00000081377|K06639;ENSG00000082701|K03083;ENSG00000092969|K13376;ENSG00000097007|K06619;ENSG00000100393|K04498;ENSG00000101972|K06671;ENSG00000103479|K16332;ENSG00000105810|K02091;ENSG00000110092|K04503;ENSG00000118007|K06671;ENSG00000119699|K13377;ENSG00000135476|K02365;ENSG0000…	ENSG00000005339|K04498;ENSG00000007968|K09389;ENSG00000072501|K06636;ENSG00000077935|K06636;ENSG00000079335|K06639;ENSG00000081377|K06639;ENSG00000082701|K03083;ENSG00000092969|K13376;ENSG00000097007|K06619;ENSG00000100393|K04498;ENSG00000101972|K06671;ENSG00000103479|K16332;ENSG00000105810|K02091;ENSG00000110092|K04503;ENSG00000118007|K06671;ENSG00000119699|K13377;ENSG00000135476|K02365;ENSG0000…	33	ENSG00000002822|K06638;ENSG00000091651|K02608;ENSG00000093009|K06628;ENSG00000099860|K04402;ENSG00000100387|K03868;ENSG00000101412|K17454;ENSG00000105173|K06626;ENSG00000112576|K10152;ENSG00000113558|K03094;ENSG00000116670|K13728;ENSG00000116717|K04402;ENSG00000117399|K03363;ENSG00000123374|K02206;ENSG00000127564|K06633;ENSG00000129055|K12456;ENSG00000129355|K06623;ENSG00000132646|K04802;ENSG0000…	31	http://www.kegg.jp/pathway/map04110+K04498+K09389+K06636+K06639+K03083+K13376+K06619+K06671+K16332+K02091+K04503+K13377+K02365+K06618+K04728+K03348+K06637+K04500+K16198+K06640+K06626+K04683+K16197+K06067+K06629+K06632+K06642+K06635+K06638+K02608+K06628+K04402+K03868+K17454+K10152+K03094+K13728+K03363+K02206+K06633+K12456+K06623+K04802+K06634+K02089+K04377+K03358+K06621+K02537+K03357+K02210+K06644…	yes
Circadian rhythm	map04710	18	31	2791	11791	0.00306355	0.0145842	ENSG00000049246|K21945;ENSG00000069667|K08532;ENSG00000072803|K03362;ENSG00000118260|K05870;ENSG00000123095|K03730;ENSG00000131791|K07199;ENSG00000132326|K02633;ENSG00000132356|K07198;ENSG00000134852|K02223;ENSG00000162409|K07198;ENSG00000166167|K03362;ENSG00000223947|K09026;ENSG00000236266|K21945;ENSG00000280407|K08959;ENSG00000100387|K03868;ENSG00000113558|K03094;ENSG00000126368|K03728;ENSG0000…	ENSG00000049246|K21945;ENSG00000069667|K08532;ENSG00000072803|K03362;ENSG00000118260|K05870;ENSG00000123095|K03730;ENSG00000131791|K07199;ENSG00000132326|K02633;ENSG00000132356|K07198;ENSG00000134852|K02223;ENSG00000162409|K07198;ENSG00000166167|K03362;ENSG00000223947|K09026;ENSG00000236266|K21945;ENSG00000280407|K08959	14	ENSG00000100387|K03868;ENSG00000113558|K03094;ENSG00000126368|K03728;ENSG00000229635|K03362	4	http://www.kegg.jp/pathway/map04710+K21945+K08532+K03362+K05870+K03730+K07199+K02633+K07198+K02223+K09026+K08959+K03868+K03094+K03728	yes
Leukocyte transendothelial migration	map04670	57	154	2752	11668	0.00332812	0.0156237	ENSG00000005844|K05718;ENSG00000035403|K05700;ENSG00000044115|K05691;ENSG00000051382|K00922;ENSG00000066405|K06087;ENSG00000067900|K04514;ENSG00000087245|K01398;ENSG00000089159|K05760;ENSG00000090339|K06490;ENSG00000100852|K13709;ENSG00000100985|K01403;ENSG00000112062|K04441;ENSG00000113946|K06087;ENSG00000117461|K02649;ENSG00000120899|K05871;ENSG00000121879|K00922;ENSG00000121966|K04189;ENSG0000…	ENSG00000005844|K05718;ENSG00000035403|K05700;ENSG00000044115|K05691;ENSG00000051382|K00922;ENSG00000066405|K06087;ENSG00000067900|K04514;ENSG00000087245|K01398;ENSG00000089159|K05760;ENSG00000090339|K06490;ENSG00000100852|K13709;ENSG00000100985|K01403;ENSG00000112062|K04441;ENSG00000113946|K06087;ENSG00000117461|K02649;ENSG00000120899|K05871;ENSG00000121879|K00922;ENSG00000121966|K04189;ENSG0000…	47	ENSG00000050820|K05726;ENSG00000101335|K12755;ENSG00000101608|K12757;ENSG00000116701|K08010;ENSG00000118680|K12757;ENSG00000158769|K06089;ENSG00000159261|K06087;ENSG00000243635|K08007;ENSG00000260490|K12757;ENSG00000264235|K12757	10	http://www.kegg.jp/pathway/map04670+K05718+K05700+K05691+K00922+K06087+K04514+K01398+K05760+K06490+K13709+K01403+K04441+K02649+K05871+K04189+K01116+K05702+K17388+K05763+K05719+K02677+K06735+K05732+K06464+K06527+K05725+K07293+K06533+K06088+K05690+K05692+K04393+K06787+K06471+K08015+K12756+K05726+K12755+K12757+K08010+K06089+K08007	yes
Endometrial cancer	map05213	28	61	2781	11761	0.00384124	0.0169438	ENSG00000044115|K05691;ENSG00000051382|K00922;ENSG00000082701|K03083;ENSG00000100485|K03099;ENSG00000110092|K04503;ENSG00000115904|K03099;ENSG00000117020|K04456;ENSG00000117461|K02649;ENSG00000121879|K00922;ENSG00000122008|K03511;ENSG00000133703|K07827;ENSG00000134982|K02085;ENSG00000140992|K06276;ENSG00000145675|K02649;ENSG00000146648|K04361;ENSG00000148737|K04491;ENSG00000166333|K06272;ENSG0000…	ENSG00000044115|K05691;ENSG00000051382|K00922;ENSG00000082701|K03083;ENSG00000100485|K03099;ENSG00000110092|K04503;ENSG00000115904|K03099;ENSG00000117020|K04456;ENSG00000117461|K02649;ENSG00000121879|K00922;ENSG00000122008|K03511;ENSG00000133703|K07827;ENSG00000134982|K02085;ENSG00000140992|K06276;ENSG00000145675|K02649;ENSG00000146648|K04361;ENSG00000148737|K04491;ENSG00000166333|K06272;ENSG0000…	19	ENSG00000002330|K02158;ENSG00000087088|K02159;ENSG00000099860|K04402;ENSG00000116717|K04402;ENSG00000126934|K04369;ENSG00000136997|K04377;ENSG00000138795|K04492;ENSG00000230626|K04369;ENSG00000237984|K01110	9	http://www.kegg.jp/pathway/map05213+K05691+K00922+K03083+K03099+K04503+K04456+K02649+K03511+K07827+K02085+K06276+K04361+K04491+K06272+K09408+K02158+K02159+K04402+K04369+K04377+K04492+K01110	yes
Homologous recombination	map03440	22	43	2787	11779	0.00369442	0.0169438	ENSG00000002016|K10873;ENSG00000012048|K10605;ENSG00000100038|K03165;ENSG00000113522|K10866;ENSG00000139351|K19528;ENSG00000139618|K08775;ENSG00000149311|K04728;ENSG00000163322|K20774;ENSG00000163781|K10728;ENSG00000196584|K10879;ENSG00000224086|K03165;ENSG00000270728|K19528;ENSG00000051180|K04482;ENSG00000101773|K20773;ENSG00000105393|K20776;ENSG00000106399|K10740;ENSG00000106628|K02328;ENSG0000…	ENSG00000002016|K10873;ENSG00000012048|K10605;ENSG00000100038|K03165;ENSG00000113522|K10866;ENSG00000139351|K19528;ENSG00000139618|K08775;ENSG00000149311|K04728;ENSG00000163322|K20774;ENSG00000163781|K10728;ENSG00000196584|K10879;ENSG00000224086|K03165;ENSG00000270728|K19528	12	ENSG00000051180|K04482;ENSG00000101773|K20773;ENSG00000105393|K20776;ENSG00000106399|K10740;ENSG00000106628|K02328;ENSG00000108384|K10870;ENSG00000117748|K10739;ENSG00000126215|K10880;ENSG00000127922|K10881;ENSG00000204086|K10741	10	http://www.kegg.jp/pathway/map03440+K10873+K10605+K03165+K10866+K19528+K08775+K04728+K20774+K10728+K10879+K04482+K20773+K20776+K10740+K02328+K10870+K10739+K10880+K10881+K10741	yes
Jak-STAT signaling pathway	map04630	61	169	2748	11653	0.00385997	0.0169438	ENSG00000005339|K04498;ENSG00000051382|K00922;ENSG00000090534|K06854;ENSG00000096968|K04447;ENSG00000100311|K17386;ENSG00000100393|K04498;ENSG00000100485|K03099;ENSG00000104432|K05431;ENSG00000104998|K19598;ENSG00000105639|K11218;ENSG00000110092|K04503;ENSG00000110944|K05426;ENSG00000113494|K05081;ENSG00000113594|K05058;ENSG00000113721|K05089;ENSG00000115415|K11220;ENSG00000115904|K03099;ENSG0000…	ENSG00000005339|K04498;ENSG00000051382|K00922;ENSG00000090534|K06854;ENSG00000096968|K04447;ENSG00000100311|K17386;ENSG00000100393|K04498;ENSG00000100485|K03099;ENSG00000104432|K05431;ENSG00000104998|K19598;ENSG00000105639|K11218;ENSG00000110092|K04503;ENSG00000110944|K05426;ENSG00000113494|K05081;ENSG00000113594|K05058;ENSG00000113721|K05089;ENSG00000115415|K11220;ENSG00000115904|K03099;ENSG0000…	43	ENSG00000105229|K16065;ENSG00000108342|K05423;ENSG00000112576|K10152;ENSG00000114737|K04701;ENSG00000123496|K05077;ENSG00000136244|K05405;ENSG00000136997|K04377;ENSG00000162892|K05444;ENSG00000164400|K05427;ENSG00000168811|K05406;ENSG00000171552|K04570;ENSG00000171855|K05415;ENSG00000175354|K18026;ENSG00000182393|K05447;ENSG00000183709|K05447;ENSG00000184995|K05442;ENSG00000227536|K04698;ENSG0000…	18	http://www.kegg.jp/pathway/map04630+K04498+K00922+K06854+K04447+K17386+K03099+K05431+K19598+K11218+K04503+K05426+K05081+K05058+K05089+K11220+K05062+K04456+K05082+K02649+K05076+K05060+K05056+K05057+K04361+K05131+K05133+K11217+K11225+K04692+K05072+K04698+K07293+K04697+K04694+K07203+K04695+K05420+K04699+K16065+K05423+K10152+K04701+K05077+K05405+K04377+K05444+K05427+K05406+K04570+K05415+K18026+K05447…	yes
Notch signaling pathway	map04330	25	52	2784	11770	0.00385747	0.0169438	ENSG00000005339|K04498;ENSG00000100393|K04498;ENSG00000101384|K06052;ENSG00000106003|K05948;ENSG00000110042|K06058;ENSG00000114166|K06062;ENSG00000128917|K06051;ENSG00000133961|K06057;ENSG00000134250|K20994;ENSG00000148400|K02599;ENSG00000151694|K06059;ENSG00000161021|K06061;ENSG00000163840|K06058;ENSG00000184384|K06061;ENSG00000184916|K21635;ENSG00000186704|K06058;ENSG00000196498|K06065;ENSG0000…	ENSG00000005339|K04498;ENSG00000100393|K04498;ENSG00000101384|K06052;ENSG00000106003|K05948;ENSG00000110042|K06058;ENSG00000114166|K06062;ENSG00000128917|K06051;ENSG00000133961|K06057;ENSG00000134250|K20994;ENSG00000148400|K02599;ENSG00000151694|K06059;ENSG00000161021|K06061;ENSG00000163840|K06058;ENSG00000184384|K06061;ENSG00000184916|K21635;ENSG00000186704|K06058;ENSG00000196498|K06065;ENSG0000…	20	ENSG00000107404|K02353;ENSG00000108773|K06062;ENSG00000117362|K06172;ENSG00000169733|K05948;ENSG00000205155|K06170	5	http://www.kegg.jp/pathway/map04330+K04498+K06052+K05948+K06058+K06062+K06051+K06057+K20994+K02599+K06059+K06061+K21635+K06065+K06067+K04496+K02353+K06172+K06170	yes
Oocyte meiosis	map04114	61	169	2748	11653	0.00385997	0.0169438	ENSG00000065613|K08836;ENSG00000066923|K13055;ENSG00000072133|K04373;ENSG00000072501|K06636;ENSG00000072803|K03362;ENSG00000077935|K06636;ENSG00000096433|K04960;ENSG00000113742|K02602;ENSG00000117676|K04373;ENSG00000121281|K08047;ENSG00000123104|K04959;ENSG00000129007|K02183;ENSG00000129467|K08044;ENSG00000135476|K02365;ENSG00000138031|K08043;ENSG00000138814|K04348;ENSG00000140443|K05087;ENSG0000…	ENSG00000065613|K08836;ENSG00000066923|K13055;ENSG00000072133|K04373;ENSG00000072501|K06636;ENSG00000072803|K03362;ENSG00000077935|K06636;ENSG00000096433|K04960;ENSG00000113742|K02602;ENSG00000117676|K04373;ENSG00000121281|K08047;ENSG00000123104|K04959;ENSG00000129007|K02183;ENSG00000129467|K08044;ENSG00000135476|K02365;ENSG00000138031|K08043;ENSG00000138814|K04348;ENSG00000140443|K05087;ENSG0000…	39	ENSG00000100387|K03868;ENSG00000105173|K06626;ENSG00000105568|K03456;ENSG00000113558|K03094;ENSG00000113575|K04382;ENSG00000116670|K13728;ENSG00000117399|K03363;ENSG00000123374|K02206;ENSG00000127564|K06633;ENSG00000129055|K12456;ENSG00000137288|K04960;ENSG00000141552|K03358;ENSG00000143933|K02183;ENSG00000164109|K02537;ENSG00000164162|K03357;ENSG00000164611|K06635;ENSG00000172531|K06269;ENSG0000…	22	http://www.kegg.jp/pathway/map04114+K08836+K13055+K04373+K06636+K03362+K04960+K02602+K08047+K04959+K02183+K08044+K02365+K08043+K04348+K05087+K04958+K03348+K08049+K08557+K16198+K08694+K08045+K08046+K06626+K16197+K06635+K03868+K03456+K03094+K04382+K13728+K03363+K02206+K06633+K12456+K03358+K02537+K03357+K06269+K03359+K06669	yes
Neurotrophin signaling pathway	map04722	51	136	2758	11686	0.00429856	0.0186271	ENSG00000051382|K00922;ENSG00000064300|K02583;ENSG00000072133|K04373;ENSG00000082701|K03083;ENSG00000090376|K04732;ENSG00000095015|K04416;ENSG00000097007|K06619;ENSG00000100485|K03099;ENSG00000100784|K04445;ENSG00000109320|K02580;ENSG00000109458|K09593;ENSG00000111252|K12459;ENSG00000112062|K04441;ENSG00000115904|K03099;ENSG00000117020|K04456;ENSG00000117461|K02649;ENSG00000117676|K04373;ENSG0000…	ENSG00000051382|K00922;ENSG00000064300|K02583;ENSG00000072133|K04373;ENSG00000082701|K03083;ENSG00000090376|K04732;ENSG00000095015|K04416;ENSG00000097007|K06619;ENSG00000100485|K03099;ENSG00000100784|K04445;ENSG00000109320|K02580;ENSG00000109458|K09593;ENSG00000111252|K12459;ENSG00000112062|K04441;ENSG00000115904|K03099;ENSG00000117020|K04456;ENSG00000117461|K02649;ENSG00000117676|K04373;ENSG0000…	41	ENSG00000002330|K02158;ENSG00000087088|K02159;ENSG00000126934|K04369;ENSG00000128272|K04374;ENSG00000137764|K04463;ENSG00000143933|K02183;ENSG00000166681|K12465;ENSG00000176697|K04355;ENSG00000228218|K04374;ENSG00000230626|K04369	10	http://www.kegg.jp/pathway/map04722+K00922+K02583+K04373+K03083+K04732+K04416+K06619+K03099+K04445+K02580+K09593+K12459+K04441+K04456+K02649+K01116+K02183+K07827+K12388+K12460+K06276+K04360+K06279+K12461+K04438+K16172+K07293+K17449+K04426+K04421+K04393+K09408+K12463+K02158+K02159+K04369+K04374+K04463+K12465+K04355	yes
Other types of O-glycan biosynthesis	map00514	12	17	2797	11805	0.00488904	0.0209176	ENSG00000073849|K00778;ENSG00000101346|K03691;ENSG00000106003|K05948;ENSG00000147162|K09667;ENSG00000151233|K13676;ENSG00000163378|K18134;ENSG00000172986|K13676;ENSG00000186866|K03691;ENSG00000187676|K13675;ENSG00000198756|K11703;ENSG00000117411|K07967;ENSG00000169733|K05948;	ENSG00000073849|K00778;ENSG00000101346|K03691;ENSG00000106003|K05948;ENSG00000147162|K09667;ENSG00000151233|K13676;ENSG00000163378|K18134;ENSG00000172986|K13676;ENSG00000186866|K03691;ENSG00000187676|K13675;ENSG00000198756|K11703	10	ENSG00000117411|K07967;ENSG00000169733|K05948	2	http://www.kegg.jp/pathway/map00514+K00778+K03691+K05948+K09667+K13676+K18134+K13675+K11703+K07967	yes
cAMP signaling pathway	map04024	68	196	2741	11626	0.00507298	0.0214333	ENSG00000005339|K04498;ENSG00000010310|K04580;ENSG00000051382|K00922;ENSG00000058272|K06270;ENSG00000058668|K05850;ENSG00000067900|K04514;ENSG00000070729|K04952;ENSG00000070961|K05850;ENSG00000075651|K01115;ENSG00000081248|K04857;ENSG00000100393|K04498;ENSG00000105464|K05212;ENSG00000106571|K06230;ENSG00000109320|K02580;ENSG00000113448|K13293;ENSG00000117020|K04456;ENSG00000117461|K02649;ENSG0000…	ENSG00000005339|K04498;ENSG00000010310|K04580;ENSG00000051382|K00922;ENSG00000058272|K06270;ENSG00000058668|K05850;ENSG00000067900|K04514;ENSG00000070729|K04952;ENSG00000070961|K05850;ENSG00000075651|K01115;ENSG00000081248|K04857;ENSG00000100393|K04498;ENSG00000105464|K05212;ENSG00000106571|K06230;ENSG00000109320|K02580;ENSG00000113448|K13293;ENSG00000117020|K04456;ENSG00000117461|K02649;ENSG0000…	53	ENSG00000002330|K02158;ENSG00000101335|K12755;ENSG00000102001|K04853;ENSG00000126458|K07829;ENSG00000126934|K04369;ENSG00000143578|K09048;ENSG00000143933|K02183;ENSG00000169252|K04142;ENSG00000169750|K07861;ENSG00000170345|K04379;ENSG00000172531|K06269;ENSG00000176697|K04355;ENSG00000198515|K04948;ENSG00000230626|K04369;ENSG00000276045|K16056	15	http://www.kegg.jp/pathway/map04024+K04498+K04580+K00922+K06270+K05850+K04514+K04952+K01115+K04857+K05212+K06230+K02580+K13293+K04456+K02649+K05870+K12490+K08047+K05673+K04266+K02183+K08044+K05702+K04951+K17388+K04153+K08043+K04957+K05200+K05731+K05211+K08049+K04265+K04204+K12323+K08045+K08046+K04229+K03914+K09048+K06225+K07294+K08401+K10042+K04615+K02158+K12755+K04853+K07829+K04369+K04142+K07861…	yes
Ubiquitin mediated proteolysis	map04120	80	239	2729	11583	0.00536177	0.0223738	ENSG00000009335|K10589;ENSG00000012048|K10605;ENSG00000023445|K16060;ENSG00000033178|K10699;ENSG00000044090|K10613;ENSG00000072422|K07868;ENSG00000072803|K03362;ENSG00000078747|K05632;ENSG00000086758|K10592;ENSG00000095015|K04416;ENSG00000101871|K08285;ENSG00000101966|K04725;ENSG00000103657|K10594;ENSG00000104517|K10593;ENSG00000110344|K10596;ENSG00000110395|K04707;ENSG00000114062|K10587;ENSG0000…	ENSG00000009335|K10589;ENSG00000012048|K10605;ENSG00000023445|K16060;ENSG00000033178|K10699;ENSG00000044090|K10613;ENSG00000072422|K07868;ENSG00000072803|K03362;ENSG00000078747|K05632;ENSG00000086758|K10592;ENSG00000095015|K04416;ENSG00000101871|K08285;ENSG00000101966|K04725;ENSG00000103657|K10594;ENSG00000104517|K10593;ENSG00000110344|K10596;ENSG00000110395|K04707;ENSG00000114062|K10587;ENSG0000…	46	ENSG00000099804|K02207;ENSG00000100387|K03868;ENSG00000103275|K10577;ENSG00000103363|K03873;ENSG00000105229|K16065;ENSG00000108106|K10583;ENSG00000110107|K10599;ENSG00000113558|K03094;ENSG00000114125|K10611;ENSG00000117399|K03363;ENSG00000119048|K10574;ENSG00000129055|K12456;ENSG00000130725|K10579;ENSG00000131508|K06689;ENSG00000141552|K03358;ENSG00000154582|K03872;ENSG00000160087|K04554;ENSG0000…	34	http://www.kegg.jp/pathway/map04120+K10589+K10605+K16060+K10699+K10613+K07868+K03362+K05632+K10592+K04416+K08285+K04725+K10594+K10593+K10596+K04707+K10587+K10586+K05633+K10595+K10597+K10614+K10588+K03348+K10590+K10603+K10612+K10264+K10581+K10698+K04694+K10576+K10582+K10447+K04678+K03872+K06688+K02207+K03868+K10577+K03873+K16065+K10583+K10599+K03094+K10611+K03363+K10574+K12456+K10579+K06689+K03358…	yes
Bladder cancer	map05219	21	42	2788	11780	0.00550382	0.0226865	ENSG00000007968|K09389;ENSG00000068078|K05094;ENSG00000087245|K01398;ENSG00000100784|K04445;ENSG00000100985|K01403;ENSG00000110092|K04503;ENSG00000133703|K07827;ENSG00000137801|K16857;ENSG00000139687|K06618;ENSG00000146648|K04361;ENSG00000025708|K00758;ENSG00000068028|K09850;ENSG00000101412|K17454;ENSG00000113070|K08523;ENSG00000126934|K04369;ENSG00000135446|K02089;ENSG00000136997|K04377;ENSG0000…	ENSG00000007968|K09389;ENSG00000068078|K05094;ENSG00000087245|K01398;ENSG00000100784|K04445;ENSG00000100985|K01403;ENSG00000110092|K04503;ENSG00000133703|K07827;ENSG00000137801|K16857;ENSG00000139687|K06618;ENSG00000146648|K04361	10	ENSG00000025708|K00758;ENSG00000068028|K09850;ENSG00000101412|K17454;ENSG00000113070|K08523;ENSG00000126934|K04369;ENSG00000135446|K02089;ENSG00000136997|K04377;ENSG00000147889|K06621;ENSG00000167657|K08803;ENSG00000169429|K10030;ENSG00000230626|K04369	11	http://www.kegg.jp/pathway/map05219+K09389+K05094+K01398+K04445+K01403+K04503+K07827+K16857+K06618+K04361+K00758+K09850+K17454+K08523+K04369+K02089+K04377+K06621+K08803+K10030	yes
Apelin signaling pathway	map04371	61	173	2748	11649	0.00580339	0.0236331	ENSG00000065534|K00907;ENSG00000068305|K09260;ENSG00000078142|K00914;ENSG00000081189|K04454;ENSG00000096433|K04960;ENSG00000101384|K06052;ENSG00000105851|K21289;ENSG00000106799|K04674;ENSG00000108443|K04688;ENSG00000110092|K04503;ENSG00000111664|K07825;ENSG00000114450|K04538;ENSG00000116604|K09262;ENSG00000117020|K04456;ENSG00000120063|K04639;ENSG00000121281|K08047;ENSG00000123104|K04959;ENSG0000…	ENSG00000065534|K00907;ENSG00000068305|K09260;ENSG00000078142|K00914;ENSG00000081189|K04454;ENSG00000096433|K04960;ENSG00000101384|K06052;ENSG00000105851|K21289;ENSG00000106799|K04674;ENSG00000108443|K04688;ENSG00000110092|K04503;ENSG00000111664|K07825;ENSG00000114450|K04538;ENSG00000116604|K09262;ENSG00000117020|K04456;ENSG00000120063|K04639;ENSG00000121281|K08047;ENSG00000123104|K04959;ENSG0000…	45	ENSG00000109424|K08769;ENSG00000118785|K06250;ENSG00000120738|K09203;ENSG00000126458|K07829;ENSG00000126934|K04369;ENSG00000127528|K17845;ENSG00000127920|K04546;ENSG00000137154|K02991;ENSG00000137288|K04960;ENSG00000143933|K02183;ENSG00000172354|K04537;ENSG00000174021|K04542;ENSG00000175634|K04688;ENSG00000176170|K04718;ENSG00000230626|K04369;ENSG00000279641|K08341	16	http://www.kegg.jp/pathway/map04371+K00907+K09260+K00914+K04454+K04960+K06052+K21289+K04674+K04688+K04503+K07825+K04538+K09262+K04456+K04639+K08047+K04959+K04547+K04548+K02183+K08044+K07199+K07198+K07827+K08043+K21290+K04958+K04634+K07831+K08049+K08768+K04500+K04549+K08045+K08046+K05858+K08333+K07203+K04963+K02991+K04539+K08769+K06250+K09203+K07829+K04369+K17845+K04546+K04537+K04542+K04718+K08341	yes
NF-kappa B signaling pathway	map04064	34	83	2775	11739	0.00636987	0.0256312	ENSG00000003402|K04724;ENSG00000023445|K16060;ENSG00000082512|K09849;ENSG00000082805|K16072;ENSG00000090339|K06490;ENSG00000101966|K04725;ENSG00000109320|K02580;ENSG00000121060|K10652;ENSG00000124181|K01116;ENSG00000125735|K05477;ENSG00000136869|K10160;ENSG00000141527|K20913;ENSG00000149311|K04728;ENSG00000150455|K05403;ENSG00000157625|K12793;ENSG00000162692|K06527;ENSG00000172175|K07369;ENSG0000…	ENSG00000003402|K04724;ENSG00000023445|K16060;ENSG00000082512|K09849;ENSG00000082805|K16072;ENSG00000090339|K06490;ENSG00000101966|K04725;ENSG00000109320|K02580;ENSG00000121060|K10652;ENSG00000124181|K01116;ENSG00000125735|K05477;ENSG00000136869|K10160;ENSG00000141527|K20913;ENSG00000149311|K04728;ENSG00000150455|K05403;ENSG00000157625|K12793;ENSG00000162692|K06527;ENSG00000172175|K07369;ENSG0000…	24	ENSG00000073756|K11987;ENSG00000103275|K10577;ENSG00000104856|K09253;ENSG00000105229|K16065;ENSG00000125538|K04519;ENSG00000140379|K02162;ENSG00000169429|K10030;ENSG00000171552|K04570;ENSG00000177595|K10130;ENSG00000275882|K07210	10	http://www.kegg.jp/pathway/map04064+K04724+K16060+K09849+K16072+K06490+K04725+K02580+K10652+K01116+K05477+K10160+K20913+K04728+K05403+K12793+K06527+K07369+K05856+K07362+K03157+K03156+K05409+K11987+K10577+K09253+K16065+K04519+K02162+K10030+K04570+K10130+K07210	yes
African trypanosomiasis	map05143	14	24	2795	11798	0.00831008	0.0330448	ENSG00000090339|K06490;ENSG00000112769|K06241;ENSG00000154229|K02677;ENSG00000156052|K04634;ENSG00000162692|K06527;ENSG00000182621|K05858;ENSG00000232810|K03156;ENSG00000235910|K08757;ENSG00000125538|K04519;ENSG00000131203|K00463;ENSG00000136244|K05405;ENSG00000150782|K05482;ENSG00000168811|K05406;ENSG00000172009|K01392;	ENSG00000090339|K06490;ENSG00000112769|K06241;ENSG00000154229|K02677;ENSG00000156052|K04634;ENSG00000162692|K06527;ENSG00000182621|K05858;ENSG00000232810|K03156;ENSG00000235910|K08757	8	ENSG00000125538|K04519;ENSG00000131203|K00463;ENSG00000136244|K05405;ENSG00000150782|K05482;ENSG00000168811|K05406;ENSG00000172009|K01392	6	http://www.kegg.jp/pathway/map05143+K06490+K06241+K02677+K04634+K06527+K05858+K03156+K08757+K04519+K00463+K05405+K05482+K05406+K01392	yes
FoxO signaling pathway	map04068	58	167	2751	11655	0.00894867	0.0351704	ENSG00000005339|K04498;ENSG00000051382|K00922;ENSG00000092969|K13376;ENSG00000100393|K04498;ENSG00000100485|K03099;ENSG00000101109|K04411;ENSG00000103479|K16332;ENSG00000106799|K04674;ENSG00000110092|K04503;ENSG00000112062|K04441;ENSG00000115904|K03099;ENSG00000117020|K04456;ENSG00000117461|K02649;ENSG00000119699|K13377;ENSG00000121858|K04721;ENSG00000121879|K00922;ENSG00000131791|K07199;ENSG0000…	ENSG00000005339|K04498;ENSG00000051382|K00922;ENSG00000092969|K13376;ENSG00000100393|K04498;ENSG00000100485|K03099;ENSG00000101109|K04411;ENSG00000103479|K16332;ENSG00000106799|K04674;ENSG00000110092|K04503;ENSG00000112062|K04441;ENSG00000115904|K03099;ENSG00000117020|K04456;ENSG00000117461|K02649;ENSG00000119699|K13377;ENSG00000121858|K04721;ENSG00000121879|K00922;ENSG00000131791|K07199;ENSG0000…	43	ENSG00000099860|K04402;ENSG00000100889|K01596;ENSG00000104205|K13304;ENSG00000116717|K04402;ENSG00000123374|K02206;ENSG00000126934|K04369;ENSG00000127528|K17845;ENSG00000129355|K06623;ENSG00000136244|K05405;ENSG00000141349|K01084;ENSG00000170989|K04288;ENSG00000230626|K04369;ENSG00000237984|K01110;ENSG00000279641|K08341;ENSG00000280079|K15464	15	http://www.kegg.jp/pathway/map04068+K04498+K00922+K13376+K03099+K04411+K16332+K04674+K04503+K04441+K04456+K02649+K13377+K04721+K07199+K07198+K07827+K10146+K05087+K06276+K11431+K04361+K04728+K07201+K04603+K16341+K04388+K04500+K04692+K05072+K16172+K04527+K09385+K12358+K10305+K09408+K15464+K04402+K01596+K13304+K02206+K04369+K17845+K06623+K05405+K01084+K04288+K01110+K08341	yes
Dilated cardiomyopathy (DCM)	map05414	38	99	2771	11723	0.00936438	0.0363812	ENSG00000005961|K06476;ENSG00000007402|K04859;ENSG00000081248|K04857;ENSG00000091409|K06485;ENSG00000092969|K13376;ENSG00000105855|K06591;ENSG00000115221|K06589;ENSG00000119699|K13377;ENSG00000121281|K08047;ENSG00000129467|K08044;ENSG00000132470|K06525;ENSG00000137809|K06587;ENSG00000138031|K08043;ENSG00000138448|K06487;ENSG00000143127|K06586;ENSG00000150093|K05719;ENSG00000153956|K04858;ENSG0000…	ENSG00000005961|K06476;ENSG00000007402|K04859;ENSG00000081248|K04857;ENSG00000091409|K06485;ENSG00000092969|K13376;ENSG00000105855|K06591;ENSG00000115221|K06589;ENSG00000119699|K13377;ENSG00000121281|K08047;ENSG00000129467|K08044;ENSG00000132470|K06525;ENSG00000137809|K06587;ENSG00000138031|K08043;ENSG00000138448|K06487;ENSG00000143127|K06586;ENSG00000150093|K05719;ENSG00000153956|K04858;ENSG0000…	36	ENSG00000102001|K04853;ENSG00000198467|K10374	2	http://www.kegg.jp/pathway/map05414+K06476+K04859+K04857+K06485+K13376+K06591+K06589+K13377+K08047+K08044+K06525+K06587+K08043+K06487+K06586+K05719+K04858+K12567+K04860+K08049+K06481+K04863+K08045+K06265+K08046+K10366+K06480+K05692+K03156+K09290+K06493+K10375+K04853+K10374	yes
Measles	map05162	50	141	2759	11681	0.0107256	0.0411962	ENSG00000051382|K00922;ENSG00000055332|K16195;ENSG00000082701|K03083;ENSG00000088888|K12648;ENSG00000090659|K06563;ENSG00000096968|K04447;ENSG00000105639|K11218;ENSG00000105810|K02091;ENSG00000109320|K02580;ENSG00000110092|K04503;ENSG00000111331|K14216;ENSG00000111335|K14216;ENSG00000115415|K11220;ENSG00000117020|K04456;ENSG00000117335|K04007;ENSG00000117461|K02649;ENSG00000121858|K04721;ENSG0000…	ENSG00000051382|K00922;ENSG00000055332|K16195;ENSG00000082701|K03083;ENSG00000088888|K12648;ENSG00000090659|K06563;ENSG00000096968|K04447;ENSG00000105639|K11218;ENSG00000105810|K02091;ENSG00000109320|K02580;ENSG00000110092|K04503;ENSG00000111331|K14216;ENSG00000111335|K14216;ENSG00000115415|K11220;ENSG00000117020|K04456;ENSG00000117335|K04007;ENSG00000117461|K02649;ENSG00000121858|K04721;ENSG0000…	34	ENSG00000105173|K06626;ENSG00000105327|K10132;ENSG00000112576|K10152;ENSG00000115325|K14752;ENSG00000123374|K02206;ENSG00000123595|K07899;ENSG00000125538|K04519;ENSG00000126456|K05411;ENSG00000135446|K02089;ENSG00000136244|K05405;ENSG00000163743|K10144;ENSG00000168811|K05406;ENSG00000171855|K05415;ENSG00000173535|K04722;ENSG00000185507|K09447;ENSG00000204628|K14753	16	http://www.kegg.jp/pathway/map05162+K00922+K16195+K03083+K12648+K06563+K04447+K11218+K02091+K02580+K04503+K14216+K11220+K04456+K04007+K02649+K04721+K07900+K16196+K10160+K05763+K05131+K05133+K12968+K11217+K04692+K08860+K06626+K05404+K07211+K10132+K10152+K14752+K02206+K07899+K04519+K05411+K02089+K05405+K10144+K05406+K05415+K04722+K09447+K14753	yes
Adherens junction	map04520	36	94	2773	11728	0.0115049	0.0429448	ENSG00000005339|K04498;ENSG00000006607|K06082;ENSG00000035403|K05700;ENSG00000044115|K05691;ENSG00000095637|K06086;ENSG00000100393|K04498;ENSG00000104067|K05701;ENSG00000105976|K05099;ENSG00000106299|K05747;ENSG00000106799|K04674;ENSG00000127329|K05694;ENSG00000130396|K05702;ENSG00000140443|K05087;ENSG00000140575|K16848;ENSG00000142949|K05695;ENSG00000146648|K04361;ENSG00000148498|K04237;ENSG0000…	ENSG00000005339|K04498;ENSG00000006607|K06082;ENSG00000035403|K05700;ENSG00000044115|K05691;ENSG00000095637|K06086;ENSG00000100393|K04498;ENSG00000104067|K05701;ENSG00000105976|K05099;ENSG00000106299|K05747;ENSG00000106799|K04674;ENSG00000127329|K05694;ENSG00000130396|K05702;ENSG00000140443|K05087;ENSG00000140575|K16848;ENSG00000142949|K05695;ENSG00000146648|K04361;ENSG00000148498|K04237;ENSG0000…	32	ENSG00000019549|K05706;ENSG00000138795|K04492;ENSG00000169750|K07861;ENSG00000175866|K05627	4	http://www.kegg.jp/pathway/map04520+K04498+K06082+K05700+K05691+K06086+K05701+K05099+K05747+K04674+K05694+K05702+K05087+K16848+K05695+K04361+K04237+K04491+K05698+K05748+K04388+K04500+K04527+K05693+K05705+K06592+K05690+K05692+K05696+K04393+K05706+K04492+K07861+K05627	yes
Chemokine signaling pathway	map04062	64	191	2745	11631	0.011562	0.0429448	ENSG00000051382|K00922;ENSG00000067606|K18952;ENSG00000067900|K04514;ENSG00000082701|K03083;ENSG00000089159|K05760;ENSG00000096968|K04447;ENSG00000100485|K03099;ENSG00000105639|K11218;ENSG00000106299|K05747;ENSG00000108688|K05509;ENSG00000108691|K14624;ENSG00000109320|K02580;ENSG00000111664|K07825;ENSG00000114450|K04538;ENSG00000115415|K11220;ENSG00000115904|K03099;ENSG00000117020|K04456;ENSG0000…	ENSG00000051382|K00922;ENSG00000067606|K18952;ENSG00000067900|K04514;ENSG00000082701|K03083;ENSG00000089159|K05760;ENSG00000096968|K04447;ENSG00000100485|K03099;ENSG00000105639|K11218;ENSG00000106299|K05747;ENSG00000108688|K05509;ENSG00000108691|K14624;ENSG00000109320|K02580;ENSG00000111664|K07825;ENSG00000114450|K04538;ENSG00000115415|K11220;ENSG00000115904|K03099;ENSG00000117020|K04456;ENSG0000…	53	ENSG00000050820|K05726;ENSG00000081041|K05505;ENSG00000127920|K04546;ENSG00000141480|K04439;ENSG00000163734|K05505;ENSG00000169429|K10030;ENSG00000172354|K04537;ENSG00000173020|K00910;ENSG00000174021|K04542;ENSG00000271503|K12499;ENSG00000275882|K07210	11	http://www.kegg.jp/pathway/map04062+K00922+K18952+K04514+K03083+K05760+K04447+K03099+K11218+K05747+K05509+K14624+K02580+K07825+K04538+K11220+K04456+K02649+K05871+K08047+K04189+K05506+K04182+K04547+K04548+K08044+K07827+K17388+K12367+K04439+K08043+K04237+K05731+K06279+K08049+K04549+K04438+K04692+K12671+K05725+K08045+K08046+K05858+K17449+K04393+K09408+K04539+K16598+K04185+K04181+K05726+K05505+K04546…	yes
Hypertrophic cardiomyopathy (HCM)	map05410	36	94	2773	11728	0.0115049	0.0429448	ENSG00000005961|K06476;ENSG00000007402|K04859;ENSG00000081248|K04857;ENSG00000091409|K06485;ENSG00000092969|K13376;ENSG00000105855|K06591;ENSG00000115221|K06589;ENSG00000119699|K13377;ENSG00000131791|K07199;ENSG00000132356|K07198;ENSG00000132470|K06525;ENSG00000137809|K06587;ENSG00000138448|K06487;ENSG00000143127|K06586;ENSG00000150093|K05719;ENSG00000153956|K04858;ENSG00000155657|K12567;ENSG0000…	ENSG00000005961|K06476;ENSG00000007402|K04859;ENSG00000081248|K04857;ENSG00000091409|K06485;ENSG00000092969|K13376;ENSG00000105855|K06591;ENSG00000115221|K06589;ENSG00000119699|K13377;ENSG00000131791|K07199;ENSG00000132356|K07198;ENSG00000132470|K06525;ENSG00000137809|K06587;ENSG00000138448|K06487;ENSG00000143127|K06586;ENSG00000150093|K05719;ENSG00000153956|K04858;ENSG00000155657|K12567;ENSG0000…	33	ENSG00000102001|K04853;ENSG00000136244|K05405;ENSG00000198467|K10374	3	http://www.kegg.jp/pathway/map05410+K06476+K04859+K04857+K06485+K13376+K06591+K06589+K13377+K07199+K07198+K06525+K06587+K06487+K06586+K05719+K04858+K12567+K04860+K06481+K04863+K06265+K10366+K06480+K05692+K03156+K09290+K06493+K10375+K04853+K05405+K10374	yes
DNA replication	map03030	20	43	2789	11779	0.0119581	0.043933	ENSG00000035928|K10754;ENSG00000101868|K02320;ENSG00000177084|K02324;ENSG00000014138|K02321;ENSG00000049541|K10755;ENSG00000100479|K02325;ENSG00000104889|K10743;ENSG00000106399|K10740;ENSG00000106628|K02328;ENSG00000115350|K03506;ENSG00000117748|K10739;ENSG00000132646|K04802;ENSG00000136104|K10744;ENSG00000148229|K02326;ENSG00000163918|K10755;ENSG00000166508|K02210;ENSG00000168496|K04799;ENSG0000…	ENSG00000035928|K10754;ENSG00000101868|K02320;ENSG00000177084|K02324	3	ENSG00000014138|K02321;ENSG00000049541|K10755;ENSG00000100479|K02325;ENSG00000104889|K10743;ENSG00000106399|K10740;ENSG00000106628|K02328;ENSG00000115350|K03506;ENSG00000117748|K10739;ENSG00000132646|K04802;ENSG00000136104|K10744;ENSG00000148229|K02326;ENSG00000163918|K10755;ENSG00000166508|K02210;ENSG00000168496|K04799;ENSG00000172922|K10745;ENSG00000198056|K02684;ENSG00000204086|K10741	17	http://www.kegg.jp/pathway/map03030+K10754+K02320+K02324+K02321+K10755+K02325+K10743+K10740+K02328+K03506+K10739+K04802+K10744+K02326+K02210+K04799+K10745+K02684+K10741	yes
Platinum drug resistance	map01524	34	88	2775	11734	0.012483	0.0453684	ENSG00000009413|K02350;ENSG00000012048|K10605;ENSG00000023445|K16060;ENSG00000023839|K05666;ENSG00000051382|K00922;ENSG00000077097|K03164;ENSG00000101966|K04725;ENSG00000117020|K04456;ENSG00000117461|K02649;ENSG00000120868|K02084;ENSG00000121879|K00922;ENSG00000123191|K17686;ENSG00000131747|K03164;ENSG00000140992|K06276;ENSG00000145675|K02649;ENSG00000149311|K04728;ENSG00000165240|K17686;ENSG0000…	ENSG00000009413|K02350;ENSG00000012048|K10605;ENSG00000023445|K16060;ENSG00000023839|K05666;ENSG00000051382|K00922;ENSG00000077097|K03164;ENSG00000101966|K04725;ENSG00000117020|K04456;ENSG00000117461|K02649;ENSG00000120868|K02084;ENSG00000121879|K00922;ENSG00000123191|K17686;ENSG00000131747|K03164;ENSG00000140992|K06276;ENSG00000145675|K02649;ENSG00000149311|K04728;ENSG00000165240|K17686;ENSG0000…	20	ENSG00000002330|K02158;ENSG00000065621|K00799;ENSG00000084207|K00799;ENSG00000087088|K02159;ENSG00000089685|K08731;ENSG00000105327|K10132;ENSG00000133433|K00799;ENSG00000136936|K10847;ENSG00000141682|K10131;ENSG00000147889|K06621;ENSG00000148834|K00799;ENSG00000168765|K00799;ENSG00000171552|K04570;ENSG00000172115|K08738	14	http://www.kegg.jp/pathway/map01524+K02350+K10605+K16060+K05666+K00922+K03164+K04725+K04456+K02649+K02084+K17686+K06276+K04728+K03509+K04426+K02158+K00799+K02159+K08731+K10132+K10847+K10131+K06621+K04570+K08738	yes
Sphingolipid signaling pathway	map04071	44	122	2765	11700	0.0127854	0.0459732	ENSG00000033327|K08091;ENSG00000051382|K00922;ENSG00000067606|K18952;ENSG00000067900|K04514;ENSG00000073711|K11583;ENSG00000075651|K01115;ENSG00000100596|K00654;ENSG00000103222|K05665;ENSG00000109320|K02580;ENSG00000112062|K04441;ENSG00000117020|K04456;ENSG00000117461|K02649;ENSG00000120063|K04639;ENSG00000121879|K00922;ENSG00000133703|K07827;ENSG00000134318|K17388;ENSG00000140992|K06276;ENSG0000…	ENSG00000033327|K08091;ENSG00000051382|K00922;ENSG00000067606|K18952;ENSG00000067900|K04514;ENSG00000073711|K11583;ENSG00000075651|K01115;ENSG00000100596|K00654;ENSG00000103222|K05665;ENSG00000109320|K02580;ENSG00000112062|K04441;ENSG00000117020|K04456;ENSG00000117461|K02649;ENSG00000120063|K04639;ENSG00000121879|K00922;ENSG00000133703|K07827;ENSG00000134318|K17388;ENSG00000140992|K06276;ENSG0000…	31	ENSG00000087088|K02159;ENSG00000092020|K11583;ENSG00000105568|K03456;ENSG00000113575|K04382;ENSG00000117984|K01379;ENSG00000126934|K04369;ENSG00000135587|K12351;ENSG00000169750|K07861;ENSG00000170989|K04288;ENSG00000176170|K04718;ENSG00000230626|K04369;ENSG00000237984|K01110;ENSG00000267534|K04292	13	http://www.kegg.jp/pathway/map04071+K08091+K00922+K18952+K04514+K11583+K01115+K00654+K05665+K02580+K04441+K04456+K02649+K04639+K07827+K17388+K06276+K02677+K04634+K04717+K04265+K04714+K04712+K03916+K04710+K05858+K04426+K03156+K02159+K03456+K04382+K01379+K04369+K12351+K07861+K04288+K04718+K01110+K04292	yes
Ras signaling pathway	map04014	96	309	2713	11513	0.0130685	0.0464963	ENSG00000033327|K08091;ENSG00000051382|K00922;ENSG00000064300|K02583;ENSG00000068078|K05094;ENSG00000070388|K04358;ENSG00000075391|K17633;ENSG00000075651|K01115;ENSG00000090554|K05454;ENSG00000097007|K06619;ENSG00000100311|K17386;ENSG00000100485|K03099;ENSG00000101109|K04411;ENSG00000101280|K05467;ENSG00000105499|K16342;ENSG00000105976|K05099;ENSG00000109320|K02580;ENSG00000109458|K09593;ENSG0000…	ENSG00000033327|K08091;ENSG00000051382|K00922;ENSG00000064300|K02583;ENSG00000068078|K05094;ENSG00000070388|K04358;ENSG00000075391|K17633;ENSG00000075651|K01115;ENSG00000090554|K05454;ENSG00000097007|K06619;ENSG00000100311|K17386;ENSG00000100485|K03099;ENSG00000101109|K04411;ENSG00000101280|K05467;ENSG00000105499|K16342;ENSG00000105976|K05099;ENSG00000109320|K02580;ENSG00000109458|K09593;ENSG0000…	69	ENSG00000002330|K02158;ENSG00000049130|K05461;ENSG00000068028|K09850;ENSG00000108774|K07889;ENSG00000119630|K16859;ENSG00000126458|K07829;ENSG00000126934|K04369;ENSG00000127920|K04546;ENSG00000137843|K05735;ENSG00000138685|K18497;ENSG00000143590|K05462;ENSG00000143933|K02183;ENSG00000144837|K13618;ENSG00000150630|K05449;ENSG00000157557|K21932;ENSG00000160867|K05095;ENSG00000169750|K07861;ENSG0000…	27	http://www.kegg.jp/pathway/map04014+K08091+K00922+K02583+K05094+K04358+K17633+K01115+K05454+K06619+K17386+K03099+K04411+K05467+K16342+K05099+K02580+K09593+K07888+K07825+K05089+K04538+K04456+K02649+K01116+K04547+K04548+K02183+K05702+K07827+K05087+K14958+K04352+K04361+K04360+K05465+K02677+K05731+K07831+K06279+K09254+K04549+K13769+K05462+K05450+K04527+K04350+K07293+K04410+K04163+K05453+K12358+K17449…	yes
Acute myeloid leukemia	map05221	27	66	2782	11756	0.0141533	0.0498316	ENSG00000051382|K00922;ENSG00000100485|K03099;ENSG00000108443|K04688;ENSG00000109320|K02580;ENSG00000110092|K04503;ENSG00000115904|K03099;ENSG00000117020|K04456;ENSG00000117461|K02649;ENSG00000121879|K00922;ENSG00000132326|K02633;ENSG00000133703|K07827;ENSG00000145675|K02649;ENSG00000148737|K04491;ENSG00000159216|K08367;ENSG00000168610|K04692;ENSG00000171608|K00922;ENSG00000198793|K07203;ENSG0000…	ENSG00000051382|K00922;ENSG00000100485|K03099;ENSG00000108443|K04688;ENSG00000109320|K02580;ENSG00000110092|K04503;ENSG00000115904|K03099;ENSG00000117020|K04456;ENSG00000117461|K02649;ENSG00000121879|K00922;ENSG00000132326|K02633;ENSG00000133703|K07827;ENSG00000145675|K02649;ENSG00000148737|K04491;ENSG00000159216|K08367;ENSG00000168610|K04692;ENSG00000171608|K00922;ENSG00000198793|K07203	17	ENSG00000002330|K02158;ENSG00000126934|K04369;ENSG00000136997|K04377;ENSG00000138795|K04492;ENSG00000140379|K02162;ENSG00000164400|K05427;ENSG00000175634|K04688;ENSG00000187840|K07205;ENSG00000230626|K04369;ENSG00000275882|K07210	10	http://www.kegg.jp/pathway/map05221+K00922+K03099+K04688+K02580+K04503+K04456+K02649+K02633+K07827+K04491+K08367+K04692+K07203+K02158+K04369+K04377+K04492+K02162+K05427+K07205+K07210	yes
Cytokine-cytokine receptor interaction	map04060	73	226	2736	11596	0.0143415	0.0499734	ENSG00000049249|K05146;ENSG00000056736|K05165;ENSG00000064300|K02583;ENSG00000090534|K06854;ENSG00000090554|K05454;ENSG00000092969|K13376;ENSG00000100311|K17386;ENSG00000104432|K05431;ENSG00000105976|K05099;ENSG00000106799|K04674;ENSG00000108688|K05509;ENSG00000108691|K14624;ENSG00000110944|K05426;ENSG00000113494|K05081;ENSG00000113594|K05058;ENSG00000113721|K05089;ENSG00000114739|K13596;ENSG0000…	ENSG00000049249|K05146;ENSG00000056736|K05165;ENSG00000064300|K02583;ENSG00000090534|K06854;ENSG00000090554|K05454;ENSG00000092969|K13376;ENSG00000100311|K17386;ENSG00000104432|K05431;ENSG00000105976|K05099;ENSG00000106799|K04674;ENSG00000108688|K05509;ENSG00000108691|K14624;ENSG00000110944|K05426;ENSG00000113494|K05081;ENSG00000113594|K05058;ENSG00000113721|K05089;ENSG00000114739|K13596;ENSG0000…	54	ENSG00000006327|K05149;ENSG00000049130|K05461;ENSG00000108342|K05423;ENSG00000125538|K04519;ENSG00000125726|K05470;ENSG00000136244|K05405;ENSG00000150630|K05449;ENSG00000150782|K05482;ENSG00000157873|K05152;ENSG00000163702|K05166;ENSG00000164400|K05427;ENSG00000168811|K05406;ENSG00000169429|K10030;ENSG00000171855|K05415;ENSG00000173511|K16858;ENSG00000184995|K05442;ENSG00000239697|K05474;ENSG0000…	19	http://www.kegg.jp/pathway/map04060+K05146+K05165+K02583+K06854+K05454+K13376+K17386+K05431+K05099+K04674+K05509+K14624+K05426+K05081+K05058+K05089+K13596+K05173+K05062+K05082+K05469+K13377+K05479+K04721+K04189+K05477+K04182+K05076+K05060+K13567+K05056+K05057+K05157+K04361+K05480+K05131+K05133+K05475+K04388+K05148+K05072+K12671+K05478+K05453+K05142+K04723+K04671+K04673+K03157+K03156+K05420+K16598…	yes
Lysine degradation	map00310	29	73	2780	11749	0.0151703	0.052322	ENSG00000005483|K09189;ENSG00000008311|K14157;ENSG00000055609|K09188;ENSG00000108799|K17451;ENSG00000109685|K11424;ENSG00000110066|K11429;ENSG00000113790|K07514;ENSG00000116539|K06101;ENSG00000116731|K11432;ENSG00000118058|K09186;ENSG00000143379|K11421;ENSG00000145391|K11431;ENSG00000147548|K11425;ENSG00000152952|K13645;ENSG00000165671|K15588;ENSG00000167548|K09187;ENSG00000175309|K18202;ENSG0000…	ENSG00000005483|K09189;ENSG00000008311|K14157;ENSG00000055609|K09188;ENSG00000108799|K17451;ENSG00000109685|K11424;ENSG00000110066|K11429;ENSG00000113790|K07514;ENSG00000116539|K06101;ENSG00000116731|K11432;ENSG00000118058|K09186;ENSG00000143379|K11421;ENSG00000145391|K11431;ENSG00000147548|K11425;ENSG00000152952|K13645;ENSG00000165671|K15588;ENSG00000167548|K09187;ENSG00000175309|K18202;ENSG0000…	23	ENSG00000101945|K11419;ENSG00000111275|K00128;ENSG00000127884|K07511;ENSG00000138796|K00022;ENSG00000183955|K11428;ENSG00000240291|K11433	6	http://www.kegg.jp/pathway/map00310+K09189+K14157+K09188+K17451+K11424+K11429+K07514+K06101+K11432+K09186+K11421+K11431+K11425+K13645+K15588+K09187+K18202+K00658+K11423+K11703+K11419+K14959+K00128+K07511+K00022+K11428+K11433	no
VEGF signaling pathway	map04370	26	64	2783	11758	0.0168982	0.057693	ENSG00000051382|K00922;ENSG00000089159|K05760;ENSG00000101096|K17332;ENSG00000105499|K16342;ENSG00000112062|K04441;ENSG00000117020|K04456;ENSG00000117461|K02649;ENSG00000121879|K00922;ENSG00000124181|K01116;ENSG00000133703|K07827;ENSG00000138814|K04348;ENSG00000145675|K02649;ENSG00000154229|K02677;ENSG00000168970|K16342;ENSG00000169398|K05725;ENSG00000171608|K00922;ENSG00000226648|K01116;ENSG0000…	ENSG00000051382|K00922;ENSG00000089159|K05760;ENSG00000101096|K17332;ENSG00000105499|K16342;ENSG00000112062|K04441;ENSG00000117020|K04456;ENSG00000117461|K02649;ENSG00000121879|K00922;ENSG00000124181|K01116;ENSG00000133703|K07827;ENSG00000138814|K04348;ENSG00000145675|K02649;ENSG00000154229|K02677;ENSG00000168970|K16342;ENSG00000169398|K05725;ENSG00000171608|K00922;ENSG00000226648|K01116;ENSG0000…	18	ENSG00000002330|K02158;ENSG00000073756|K11987;ENSG00000106211|K04455;ENSG00000114738|K04444;ENSG00000126934|K04369;ENSG00000169750|K07861;ENSG00000176170|K04718;ENSG00000230626|K04369	8	http://www.kegg.jp/pathway/map04370+K00922+K05760+K17332+K16342+K04441+K04456+K02649+K01116+K07827+K04348+K02677+K05725+K04393+K02158+K11987+K04455+K04444+K04369+K07861+K04718	no
Hippo signaling pathway - fly	map04391	35	94	2774	11728	0.0172364	0.058259	ENSG00000072415|K06091;ENSG00000073282|K10149;ENSG00000075711|K12076;ENSG00000101265|K09851;ENSG00000107186|K06095;ENSG00000107551|K09851;ENSG00000131023|K08791;ENSG00000137693|K16687;ENSG00000142599|K05628;ENSG00000144791|K16682;ENSG00000145012|K16676;ENSG00000148498|K04237;ENSG00000150457|K08791;ENSG00000166341|K16507;ENSG00000170365|K04676;ENSG00000173542|K06685;ENSG00000175305|K06626;ENSG0000…	ENSG00000072415|K06091;ENSG00000073282|K10149;ENSG00000075711|K12076;ENSG00000101265|K09851;ENSG00000107186|K06095;ENSG00000107551|K09851;ENSG00000131023|K08791;ENSG00000137693|K16687;ENSG00000142599|K05628;ENSG00000144791|K16682;ENSG00000145012|K16676;ENSG00000148498|K04237;ENSG00000150457|K08791;ENSG00000166341|K16507;ENSG00000170365|K04676;ENSG00000173542|K06685;ENSG00000175305|K06626;ENSG0000…	27	ENSG00000102981|K06093;ENSG00000105173|K06626;ENSG00000105568|K03456;ENSG00000113575|K04382;ENSG00000136997|K04377;ENSG00000142279|K16682;ENSG00000178184|K06093;ENSG00000197905|K09448	8	http://www.kegg.jp/pathway/map04391+K06091+K10149+K12076+K09851+K06095+K08791+K16687+K05628+K16682+K16676+K04237+K16507+K04676+K06685+K06626+K09236+K09448+K16669+K05692+K16197+K06093+K03456+K04382+K04377	no
Fc epsilon RI signaling pathway	map04664	25	61	2784	11761	0.0174787	0.0584932	ENSG00000033327|K08091;ENSG00000051382|K00922;ENSG00000100485|K03099;ENSG00000105499|K16342;ENSG00000112062|K04441;ENSG00000115904|K03099;ENSG00000117020|K04456;ENSG00000117461|K02649;ENSG00000121879|K00922;ENSG00000124181|K01116;ENSG00000133703|K07827;ENSG00000140992|K06276;ENSG00000145675|K02649;ENSG00000154229|K02677;ENSG00000168918|K03084;ENSG00000168970|K16342;ENSG00000171608|K00922;ENSG0000…	ENSG00000033327|K08091;ENSG00000051382|K00922;ENSG00000100485|K03099;ENSG00000105499|K16342;ENSG00000112062|K04441;ENSG00000115904|K03099;ENSG00000117020|K04456;ENSG00000117461|K02649;ENSG00000121879|K00922;ENSG00000124181|K01116;ENSG00000133703|K07827;ENSG00000140992|K06276;ENSG00000145675|K02649;ENSG00000154229|K02677;ENSG00000168918|K03084;ENSG00000168970|K16342;ENSG00000171608|K00922;ENSG0000…	20	ENSG00000034152|K04432;ENSG00000126934|K04369;ENSG00000164400|K05427;ENSG00000169750|K07861;ENSG00000230626|K04369	5	http://www.kegg.jp/pathway/map04664+K08091+K00922+K03099+K16342+K04441+K04456+K02649+K01116+K07827+K06276+K02677+K03084+K07362+K03156+K04432+K04369+K05427+K07861	no
Estrogen signaling pathway	map04915	43	122	2766	11700	0.0183189	0.0607038	ENSG00000051382|K00922;ENSG00000087245|K01398;ENSG00000087258|K04534;ENSG00000091831|K08550;ENSG00000096433|K04960;ENSG00000100485|K03099;ENSG00000100985|K01403;ENSG00000115904|K03099;ENSG00000117020|K04456;ENSG00000117461|K02649;ENSG00000118260|K05870;ENSG00000121281|K08047;ENSG00000121879|K00922;ENSG00000123104|K04959;ENSG00000129007|K02183;ENSG00000129467|K08044;ENSG00000133703|K07827;ENSG0000…	ENSG00000051382|K00922;ENSG00000087245|K01398;ENSG00000087258|K04534;ENSG00000091831|K08550;ENSG00000096433|K04960;ENSG00000100485|K03099;ENSG00000100985|K01403;ENSG00000115904|K03099;ENSG00000117020|K04456;ENSG00000117461|K02649;ENSG00000118260|K05870;ENSG00000121281|K08047;ENSG00000121879|K00922;ENSG00000123104|K04959;ENSG00000129007|K02183;ENSG00000129467|K08044;ENSG00000133703|K07827;ENSG0000…	34	ENSG00000113070|K08523;ENSG00000126934|K04369;ENSG00000128272|K04374;ENSG00000137288|K04960;ENSG00000143578|K09048;ENSG00000143933|K02183;ENSG00000170345|K04379;ENSG00000228218|K04374;ENSG00000230626|K04369	9	http://www.kegg.jp/pathway/map04915+K00922+K01398+K04534+K08550+K04960+K03099+K01403+K04456+K02649+K05870+K08047+K04959+K02183+K08044+K07827+K08043+K04361+K04958+K04603+K04634+K06279+K08049+K08045+K08046+K09048+K05858+K04684+K17449+K04615+K08523+K04369+K04374+K04379	no
Gap junction	map04540	38	105	2771	11717	0.0188281	0.0617854	ENSG00000096433|K04960;ENSG00000100311|K17386;ENSG00000100485|K03099;ENSG00000101162|K07375;ENSG00000104067|K05701;ENSG00000113721|K05089;ENSG00000115904|K03099;ENSG00000121281|K08047;ENSG00000123104|K04959;ENSG00000129467|K08044;ENSG00000133703|K07827;ENSG00000138031|K08043;ENSG00000146648|K04361;ENSG00000147246|K04157;ENSG00000150995|K04958;ENSG00000152402|K12318;ENSG00000152822|K04603;ENSG0000…	ENSG00000096433|K04960;ENSG00000100311|K17386;ENSG00000100485|K03099;ENSG00000101162|K07375;ENSG00000104067|K05701;ENSG00000113721|K05089;ENSG00000115904|K03099;ENSG00000121281|K08047;ENSG00000123104|K04959;ENSG00000129467|K08044;ENSG00000133703|K07827;ENSG00000138031|K08043;ENSG00000146648|K04361;ENSG00000147246|K04157;ENSG00000150995|K04958;ENSG00000152402|K12318;ENSG00000152822|K04603;ENSG0000…	28	ENSG00000126934|K04369;ENSG00000127589|K07375;ENSG00000127824|K07374;ENSG00000137288|K04960;ENSG00000137764|K04463;ENSG00000167553|K07374;ENSG00000176014|K07375;ENSG00000188229|K07375;ENSG00000230513|K07374;ENSG00000230626|K04369	10	http://www.kegg.jp/pathway/map04540+K04960+K17386+K03099+K07375+K05701+K05089+K08047+K04959+K08044+K07827+K08043+K04361+K04157+K04958+K12318+K04603+K02677+K04634+K08049+K04420+K05450+K08045+K08046+K05858+K07374+K08959+K04369+K04463	no
Hedgehog signaling pathway	map04340	22	52	2787	11770	0.0191679	0.0622956	ENSG00000064309|K20033;ENSG00000072803|K03362;ENSG00000072840|K19605;ENSG00000082701|K03083;ENSG00000106571|K06230;ENSG00000107882|K06229;ENSG00000110092|K04503;ENSG00000131437|K10394;ENSG00000137486|K04439;ENSG00000143147|K08439;ENSG00000144857|K20020;ENSG00000166167|K03362;ENSG00000169118|K08958;ENSG00000180447|K06232;ENSG00000185920|K06225;ENSG00000237854|K04678;ENSG00000242687|K04678;ENSG0000…	ENSG00000064309|K20033;ENSG00000072803|K03362;ENSG00000072840|K19605;ENSG00000082701|K03083;ENSG00000106571|K06230;ENSG00000107882|K06229;ENSG00000110092|K04503;ENSG00000131437|K10394;ENSG00000137486|K04439;ENSG00000143147|K08439;ENSG00000144857|K20020;ENSG00000166167|K03362;ENSG00000169118|K08958;ENSG00000180447|K06232;ENSG00000185920|K06225;ENSG00000237854|K04678;ENSG00000242687|K04678;ENSG0000…	19	ENSG00000141480|K04439;ENSG00000173020|K00910;ENSG00000229635|K03362	3	http://www.kegg.jp/pathway/map04340+K20033+K03362+K19605+K03083+K06230+K06229+K04503+K10394+K04439+K08439+K20020+K08958+K06232+K06225+K04678+K08959+K00910	no
Purine metabolism	map00230	74	234	2735	11588	0.0198319	0.0638399	ENSG00000001561|K18424;ENSG00000047315|K03010;ENSG00000048392|K10808;ENSG00000068654|K02999;ENSG00000076685|K01081;ENSG00000101868|K02320;ENSG00000112541|K18438;ENSG00000113448|K13293;ENSG00000119125|K01487;ENSG00000121281|K08047;ENSG00000129467|K08044;ENSG00000133256|K13756;ENSG00000133805|K01490;ENSG00000135318|K19970;ENSG00000138031|K08043;ENSG00000138735|K13762;ENSG00000140057|K00939;ENSG0000…	ENSG00000001561|K18424;ENSG00000047315|K03010;ENSG00000048392|K10808;ENSG00000068654|K02999;ENSG00000076685|K01081;ENSG00000101868|K02320;ENSG00000112541|K18438;ENSG00000113448|K13293;ENSG00000119125|K01487;ENSG00000121281|K08047;ENSG00000129467|K08044;ENSG00000133256|K13756;ENSG00000133805|K01490;ENSG00000135318|K19970;ENSG00000138031|K08043;ENSG00000138735|K13762;ENSG00000140057|K00939;ENSG0000…	38	ENSG00000005075|K03008;ENSG00000014138|K02321;ENSG00000066379|K03000;ENSG00000100142|K03014;ENSG00000100479|K02325;ENSG00000102978|K03011;ENSG00000105258|K03017;ENSG00000106348|K00088;ENSG00000106628|K02328;ENSG00000106992|K00939;ENSG00000114956|K00904;ENSG00000115350|K03506;ENSG00000121851|K03024;ENSG00000122643|K01081;ENSG00000125458|K01081;ENSG00000125877|K01519;ENSG00000135778|K06928;ENSG0000…	36	http://www.kegg.jp/pathway/map00230+K18424+K03010+K10808+K02999+K01081+K02320+K18438+K13293+K01487+K08047+K08044+K13756+K01490+K19970+K08043+K13762+K00939+K12318+K12324+K08049+K01510+K12323+K08045+K08046+K02324+K01952+K03006+K01511+K12305+K01513+K13811+K07127+K03008+K00948+K13987+K02321+K03000+K03014+K02325+K03011+K03017+K00088+K02328+K00904+K03506+K03024+K01519+K06928+K00942+K02326+K03019+K01518…	no
ABC transporters	map02010	20	46	2789	11776	0.0201743	0.064017	ENSG00000005471|K05659;ENSG00000023839|K05666;ENSG00000064687|K05645;ENSG00000085563|K05658;ENSG00000103222|K05665;ENSG00000107331|K05642;ENSG00000108846|K05667;ENSG00000114770|K05668;ENSG00000124574|K05674;ENSG00000125257|K05673;ENSG00000144452|K05646;ENSG00000154258|K05651;ENSG00000154265|K05648;ENSG00000165029|K05641;ENSG00000167972|K05643;ENSG00000172350|K05680;ENSG00000173208|K05676;ENSG0000…	ENSG00000005471|K05659;ENSG00000023839|K05666;ENSG00000064687|K05645;ENSG00000085563|K05658;ENSG00000103222|K05665;ENSG00000107331|K05642;ENSG00000108846|K05667;ENSG00000114770|K05668;ENSG00000124574|K05674;ENSG00000125257|K05673;ENSG00000144452|K05646;ENSG00000154258|K05651;ENSG00000154265|K05648;ENSG00000165029|K05641;ENSG00000167972|K05643;ENSG00000172350|K05680;ENSG00000173208|K05676;ENSG0000…	18	ENSG00000069431|K05033;ENSG00000204267|K05654	2	http://www.kegg.jp/pathway/map02010+K05659+K05666+K05645+K05658+K05665+K05642+K05667+K05668+K05674+K05673+K05646+K05651+K05648+K05641+K05643+K05680+K05676+K05647+K05033+K05654	no
Cell adhesion molecules (CAMs)	map04514	45	130	2764	11692	0.0202657	0.064017	ENSG00000005844|K05718;ENSG00000038427|K06793;ENSG00000066405|K06087;ENSG00000067141|K06766;ENSG00000090339|K06490;ENSG00000090863|K06816;ENSG00000091129|K06756;ENSG00000091409|K06485;ENSG00000105855|K06591;ENSG00000108797|K07379;ENSG00000113946|K06087;ENSG00000138448|K06487;ENSG00000142949|K05695;ENSG00000149294|K06491;ENSG00000150093|K05719;ENSG00000150637|K06567;ENSG00000154721|K06735;ENSG0000…	ENSG00000005844|K05718;ENSG00000038427|K06793;ENSG00000066405|K06087;ENSG00000067141|K06766;ENSG00000090339|K06490;ENSG00000090863|K06816;ENSG00000091129|K06756;ENSG00000091409|K06485;ENSG00000105855|K06591;ENSG00000108797|K07379;ENSG00000113946|K06087;ENSG00000138448|K06487;ENSG00000142949|K05695;ENSG00000149294|K06491;ENSG00000150093|K05719;ENSG00000150637|K06567;ENSG00000154721|K06735;ENSG0000…	41	ENSG00000158769|K06089;ENSG00000159261|K06087;ENSG00000204642|K06751;ENSG00000223865|K06752	4	http://www.kegg.jp/pathway/map04514+K05718+K06793+K06087+K06766+K06490+K06816+K06756+K06485+K06591+K07379+K06487+K05695+K06491+K05719+K06567+K06735+K06710+K06464+K06527+K16336+K07378+K06547+K06736+K05693+K06474+K06592+K06533+K06781+K16359+K06477+K06088+K06550+K06747+K06787+K06471+K06089+K06751+K06752	no
Nucleotide excision repair	map03420	23	56	2786	11766	0.021625	0.0676781	ENSG00000035928|K10754;ENSG00000154767|K10838;ENSG00000175595|K10848;ENSG00000177084|K02324;ENSG00000183474|K03142;ENSG00000225830|K10841;ENSG00000228242|K10838;ENSG00000049541|K10755;ENSG00000100387|K03868;ENSG00000100479|K02325;ENSG00000106399|K10740;ENSG00000106628|K02328;ENSG00000115350|K03506;ENSG00000117748|K10739;ENSG00000132646|K04802;ENSG00000134480|K06634;ENSG00000136936|K10847;ENSG0000…	ENSG00000035928|K10754;ENSG00000154767|K10838;ENSG00000175595|K10848;ENSG00000177084|K02324;ENSG00000183474|K03142;ENSG00000225830|K10841;ENSG00000228242|K10838	7	ENSG00000049541|K10755;ENSG00000100387|K03868;ENSG00000100479|K02325;ENSG00000106399|K10740;ENSG00000106628|K02328;ENSG00000115350|K03506;ENSG00000117748|K10739;ENSG00000132646|K04802;ENSG00000134480|K06634;ENSG00000136936|K10847;ENSG00000147400|K10840;ENSG00000148229|K02326;ENSG00000163918|K10755;ENSG00000179262|K10839;ENSG00000204086|K10741;ENSG00000272047|K10845	16	http://www.kegg.jp/pathway/map03420+K10754+K10838+K10848+K02324+K03142+K10841+K10755+K03868+K02325+K10740+K02328+K03506+K10739+K04802+K06634+K10847+K10840+K02326+K10839+K10741+K10845	no
N-Glycan biosynthesis	map00510	22	53	2787	11769	0.0223411	0.0692779	ENSG00000071073|K00738;ENSG00000073849|K00778;ENSG00000089597|K05546;ENSG00000111885|K01230;ENSG00000112893|K01231;ENSG00000128268|K00737;ENSG00000152127|K00744;ENSG00000163527|K07151;ENSG00000175548|K03850;ENSG00000196547|K01231;ENSG00000198162|K01230;ENSG00000238278|K03842;ENSG00000253710|K03844;ENSG00000033011|K03842;ENSG00000117411|K07967;ENSG00000120697|K00729;ENSG00000129562|K12668;ENSG0000…	ENSG00000071073|K00738;ENSG00000073849|K00778;ENSG00000089597|K05546;ENSG00000111885|K01230;ENSG00000112893|K01231;ENSG00000128268|K00737;ENSG00000152127|K00744;ENSG00000163527|K07151;ENSG00000175548|K03850;ENSG00000196547|K01231;ENSG00000198162|K01230;ENSG00000238278|K03842;ENSG00000253710|K03844	13	ENSG00000033011|K03842;ENSG00000117411|K07967;ENSG00000120697|K00729;ENSG00000129562|K12668;ENSG00000136908|K09658;ENSG00000161013|K00738;ENSG00000167130|K07252;ENSG00000179085|K09659;ENSG00000242017|K03842	9	http://www.kegg.jp/pathway/map00510+K00738+K00778+K05546+K01230+K01231+K00737+K00744+K07151+K03850+K03842+K03844+K07967+K00729+K12668+K09658+K07252+K09659	no
Fatty acid metabolism	map01212	20	47	2789	11775	0.0237125	0.0728621	ENSG00000068366|K01897;ENSG00000099194|K00507;ENSG00000110090|K08765;ENSG00000113790|K07514;ENSG00000130377|K15013;ENSG00000149485|K10224;ENSG00000196177|K09478;ENSG00000205560|K19523;ENSG00000206527|K10703;ENSG00000254413|K19523;ENSG00000278540|K11262;ENSG00000100294|K00645;ENSG00000116353|K07512;ENSG00000122971|K00248;ENSG00000127884|K07511;ENSG00000138796|K00022;ENSG00000145284|K00507;ENSG0000…	ENSG00000068366|K01897;ENSG00000099194|K00507;ENSG00000110090|K08765;ENSG00000113790|K07514;ENSG00000130377|K15013;ENSG00000149485|K10224;ENSG00000196177|K09478;ENSG00000205560|K19523;ENSG00000206527|K10703;ENSG00000254413|K19523;ENSG00000278540|K11262	11	ENSG00000100294|K00645;ENSG00000116353|K07512;ENSG00000122971|K00248;ENSG00000127884|K07511;ENSG00000138796|K00022;ENSG00000145284|K00507;ENSG00000165996|K10703;ENSG00000167315|K07508;ENSG00000235043|K10258	9	http://www.kegg.jp/pathway/map01212+K01897+K00507+K08765+K07514+K15013+K10224+K09478+K19523+K10703+K11262+K00645+K07512+K00248+K07511+K00022+K07508+K10258	no
T cell receptor signaling pathway	map04660	35	97	2774	11725	0.024186	0.0736474	ENSG00000051382|K00922;ENSG00000072736|K17333;ENSG00000075711|K12076;ENSG00000082701|K03083;ENSG00000100485|K03099;ENSG00000101096|K17332;ENSG00000107968|K04415;ENSG00000109320|K02580;ENSG00000110395|K04707;ENSG00000112062|K04441;ENSG00000115904|K03099;ENSG00000117020|K04456;ENSG00000117461|K02649;ENSG00000121879|K00922;ENSG00000124181|K01116;ENSG00000133703|K07827;ENSG00000138814|K04348;ENSG0000…	ENSG00000051382|K00922;ENSG00000072736|K17333;ENSG00000075711|K12076;ENSG00000082701|K03083;ENSG00000100485|K03099;ENSG00000101096|K17332;ENSG00000107968|K04415;ENSG00000109320|K02580;ENSG00000110395|K04707;ENSG00000112062|K04441;ENSG00000115904|K03099;ENSG00000117020|K04456;ENSG00000117461|K02649;ENSG00000121879|K00922;ENSG00000124181|K01116;ENSG00000133703|K07827;ENSG00000138814|K04348;ENSG0000…	28	ENSG00000126934|K04369;ENSG00000135446|K02089;ENSG00000137843|K05735;ENSG00000164400|K05427;ENSG00000170345|K04379;ENSG00000230626|K04369;ENSG00000275882|K07210	7	http://www.kegg.jp/pathway/map04660+K00922+K17333+K12076+K03083+K03099+K17332+K04415+K02580+K04707+K04441+K04456+K02649+K01116+K07827+K04348+K06276+K07369+K04350+K04410+K05856+K07362+K03156+K04393+K04369+K02089+K05735+K05427+K04379+K07210	no
Glucagon signaling pathway	map04922	43	125	2766	11697	0.024611	0.0742724	ENSG00000005339|K04498;ENSG00000044446|K07190;ENSG00000067177|K07190;ENSG00000076555|K01946;ENSG00000096433|K04960;ENSG00000100393|K04498;ENSG00000102893|K07190;ENSG00000106633|K12407;ENSG00000110090|K08765;ENSG00000117020|K04456;ENSG00000118260|K05870;ENSG00000123104|K04959;ENSG00000129007|K02183;ENSG00000131791|K07199;ENSG00000132356|K07198;ENSG00000138814|K04348;ENSG00000142178|K19008;ENSG0000…	ENSG00000005339|K04498;ENSG00000044446|K07190;ENSG00000067177|K07190;ENSG00000076555|K01946;ENSG00000096433|K04960;ENSG00000100393|K04498;ENSG00000102893|K07190;ENSG00000106633|K12407;ENSG00000110090|K08765;ENSG00000117020|K04456;ENSG00000118260|K05870;ENSG00000123104|K04959;ENSG00000129007|K02183;ENSG00000131791|K07199;ENSG00000132356|K07198;ENSG00000138814|K04348;ENSG00000142178|K19008;ENSG0000…	33	ENSG00000100889|K01596;ENSG00000111716|K00016;ENSG00000128272|K04374;ENSG00000137288|K04960;ENSG00000141349|K01084;ENSG00000143578|K09048;ENSG00000143933|K02183;ENSG00000149923|K15423;ENSG00000156873|K00871;ENSG00000228218|K04374	10	http://www.kegg.jp/pathway/map04922+K04498+K07190+K01946+K04960+K12407+K08765+K04456+K05870+K04959+K02183+K07199+K07198+K04348+K19008+K07201+K04958+K04634+K00016+K16311+K09048+K05858+K07294+K19523+K01834+K11262+K01596+K04374+K01084+K15423+K00871	no
Protein digestion and absorption	map04974	29	77	2780	11745	0.0253703	0.0758864	ENSG00000066230|K12040;ENSG00000088386|K14206;ENSG00000104783|K04945;ENSG00000106688|K05612;ENSG00000108821|K06236;ENSG00000111799|K08132;ENSG00000114270|K16628;ENSG00000130635|K19721;ENSG00000134294|K14207;ENSG00000134871|K06237;ENSG00000142156|K06238;ENSG00000155465|K13867;ENSG00000163359|K06238;ENSG00000175538|K04897;ENSG00000182871|K06823;ENSG00000187498|K06237;ENSG00000187955|K08133;ENSG0000…	ENSG00000066230|K12040;ENSG00000088386|K14206;ENSG00000104783|K04945;ENSG00000106688|K05612;ENSG00000108821|K06236;ENSG00000111799|K08132;ENSG00000114270|K16628;ENSG00000130635|K19721;ENSG00000134294|K14207;ENSG00000134871|K06237;ENSG00000142156|K06238;ENSG00000155465|K13867;ENSG00000163359|K06238;ENSG00000175538|K04897;ENSG00000182871|K06823;ENSG00000187498|K06237;ENSG00000187955|K08133;ENSG0000…	25	ENSG00000010438|K01312;ENSG00000092758|K08131;ENSG00000105281|K05616;ENSG00000168003|K06519	4	http://www.kegg.jp/pathway/map04974+K12040+K14206+K04945+K05612+K06236+K08132+K16628+K19721+K14207+K06237+K06238+K13867+K04897+K06823+K08133+K01278+K09632+K01312+K08131+K05616+K06519	no
Antifolate resistance	map01523	16	35	2793	11787	0.0258054	0.0765107	ENSG00000023839|K05666;ENSG00000103222|K05665;ENSG00000108839|K00458;ENSG00000108846|K05667;ENSG00000109320|K02580;ENSG00000114770|K05668;ENSG00000125257|K05673;ENSG00000178700|K00287;ENSG00000232810|K03156;ENSG00000262943|K00458;ENSG00000125538|K04519;ENSG00000136244|K05405;ENSG00000136877|K01930;ENSG00000173638|K14609;ENSG00000182199|K00600;ENSG00000275882|K07210;	ENSG00000023839|K05666;ENSG00000103222|K05665;ENSG00000108839|K00458;ENSG00000108846|K05667;ENSG00000109320|K02580;ENSG00000114770|K05668;ENSG00000125257|K05673;ENSG00000178700|K00287;ENSG00000232810|K03156;ENSG00000262943|K00458	10	ENSG00000125538|K04519;ENSG00000136244|K05405;ENSG00000136877|K01930;ENSG00000173638|K14609;ENSG00000182199|K00600;ENSG00000275882|K07210	6	http://www.kegg.jp/pathway/map01523+K05666+K05665+K00458+K05667+K02580+K05668+K05673+K00287+K03156+K04519+K05405+K01930+K14609+K00600+K07210	no
Melanogenesis	map04916	33	91	2776	11731	0.0265968	0.0781714	ENSG00000005339|K04498;ENSG00000082701|K03083;ENSG00000087258|K04534;ENSG00000100393|K04498;ENSG00000114251|K00444;ENSG00000118260|K05870;ENSG00000121281|K08047;ENSG00000129007|K02183;ENSG00000129467|K08044;ENSG00000133703|K07827;ENSG00000138031|K08043;ENSG00000143816|K01064;ENSG00000148737|K04491;ENSG00000154229|K02677;ENSG00000156052|K04634;ENSG00000162104|K08049;ENSG00000163251|K02375;ENSG0000…	ENSG00000005339|K04498;ENSG00000082701|K03083;ENSG00000087258|K04534;ENSG00000100393|K04498;ENSG00000114251|K00444;ENSG00000118260|K05870;ENSG00000121281|K08047;ENSG00000129007|K02183;ENSG00000129467|K08044;ENSG00000133703|K07827;ENSG00000138031|K08043;ENSG00000143816|K01064;ENSG00000148737|K04491;ENSG00000154229|K02677;ENSG00000156052|K04634;ENSG00000162104|K08049;ENSG00000163251|K02375;ENSG0000…	24	ENSG00000049130|K05461;ENSG00000101440|K08725;ENSG00000107404|K02353;ENSG00000126934|K04369;ENSG00000138795|K04492;ENSG00000143578|K09048;ENSG00000143933|K02183;ENSG00000169884|K01357;ENSG00000230626|K04369	9	http://www.kegg.jp/pathway/map04916+K04498+K03083+K04534+K00444+K05870+K08047+K02183+K08044+K07827+K08043+K01064+K04491+K02677+K04634+K08049+K02375+K02376+K08045+K08046+K02235+K09048+K05858+K05461+K08725+K02353+K04369+K04492+K01357	no
Fluid shear stress and atherosclerosis	map05418	70	224	2739	11598	0.0276837	0.0806647	ENSG00000005961|K06476;ENSG00000051382|K00922;ENSG00000067606|K18952;ENSG00000068305|K09260;ENSG00000081189|K04454;ENSG00000087245|K01398;ENSG00000090339|K06490;ENSG00000100311|K17386;ENSG00000100985|K01403;ENSG00000105974|K06278;ENSG00000108691|K14624;ENSG00000109320|K02580;ENSG00000112062|K04441;ENSG00000114739|K13596;ENSG00000117020|K04456;ENSG00000117461|K02649;ENSG00000121879|K00922;ENSG0000…	ENSG00000005961|K06476;ENSG00000051382|K00922;ENSG00000067606|K18952;ENSG00000068305|K09260;ENSG00000081189|K04454;ENSG00000087245|K01398;ENSG00000090339|K06490;ENSG00000100311|K17386;ENSG00000100985|K01403;ENSG00000105974|K06278;ENSG00000108691|K14624;ENSG00000109320|K02580;ENSG00000112062|K04441;ENSG00000114739|K13596;ENSG00000117020|K04456;ENSG00000117461|K02649;ENSG00000121879|K00922;ENSG0000…	40	ENSG00000007952|K08008;ENSG00000065621|K00799;ENSG00000084207|K00799;ENSG00000100292|K00510;ENSG00000100348|K03671;ENSG00000105229|K16065;ENSG00000116044|K05638;ENSG00000116701|K08010;ENSG00000120129|K21278;ENSG00000125378|K04662;ENSG00000125538|K04519;ENSG00000127528|K17845;ENSG00000133433|K00799;ENSG00000135047|K01365;ENSG00000136810|K03671;ENSG00000137764|K04463;ENSG00000143933|K02183;ENSG0000…	30	http://www.kegg.jp/pathway/map05418+K06476+K00922+K18952+K09260+K04454+K01398+K06490+K17386+K01403+K06278+K14624+K02580+K04441+K13596+K04456+K02649+K02183+K01940+K07198+K06487+K06527+K05725+K16336+K06533+K04426+K04671+K05692+K04673+K03156+K03671+K12160+K06493+K06471+K08008+K00799+K00510+K16065+K05638+K08010+K21278+K04662+K04519+K17845+K01365+K04463+K14381+K07861+K04379+K00355+K07210	no
Chagas disease (American trypanosomiasis)	map05142	36	102	2773	11720	0.0284932	0.0816163	ENSG00000003402|K04724;ENSG00000051382|K00922;ENSG00000087258|K04534;ENSG00000092969|K13376;ENSG00000106799|K04674;ENSG00000108691|K14624;ENSG00000109320|K02580;ENSG00000112062|K04441;ENSG00000117020|K04456;ENSG00000117461|K02649;ENSG00000119699|K13377;ENSG00000121879|K00922;ENSG00000125730|K03990;ENSG00000136869|K10160;ENSG00000145675|K02649;ENSG00000156052|K04634;ENSG00000159128|K05133;ENSG0000…	ENSG00000003402|K04724;ENSG00000051382|K00922;ENSG00000087258|K04534;ENSG00000092969|K13376;ENSG00000106799|K04674;ENSG00000108691|K14624;ENSG00000109320|K02580;ENSG00000112062|K04441;ENSG00000117020|K04456;ENSG00000117461|K02649;ENSG00000119699|K13377;ENSG00000121879|K00922;ENSG00000125730|K03990;ENSG00000136869|K10160;ENSG00000145675|K02649;ENSG00000156052|K04634;ENSG00000159128|K05133;ENSG0000…	25	ENSG00000060558|K04637;ENSG00000105568|K03456;ENSG00000113575|K04382;ENSG00000125538|K04519;ENSG00000136244|K05405;ENSG00000168811|K05406;ENSG00000169429|K10030;ENSG00000170345|K04379;ENSG00000171855|K05415;ENSG00000271503|K12499;ENSG00000275882|K07210	11	http://www.kegg.jp/pathway/map05142+K04724+K00922+K04534+K13376+K04674+K14624+K02580+K04441+K04456+K02649+K13377+K03990+K10160+K04634+K05133+K04388+K04500+K03916+K10169+K05858+K03156+K04637+K03456+K04382+K04519+K05405+K05406+K10030+K04379+K05415+K12499+K07210	no
Rheumatoid arthritis	map05323	34	95	2775	11727	0.0282715	0.0816163	ENSG00000005844|K05718;ENSG00000090339|K06490;ENSG00000092969|K13376;ENSG00000108691|K14624;ENSG00000110944|K05426;ENSG00000119699|K13377;ENSG00000124875|K05506;ENSG00000136869|K10160;ENSG00000154188|K05465;ENSG00000160255|K06464;ENSG00000161955|K05475;ENSG00000184371|K05453;ENSG00000185883|K02155;ENSG00000227507|K03157;ENSG00000232810|K03156;ENSG00000280300|K02154;ENSG00000047249|K02144;ENSG0000…	ENSG00000005844|K05718;ENSG00000090339|K06490;ENSG00000092969|K13376;ENSG00000108691|K14624;ENSG00000110944|K05426;ENSG00000119699|K13377;ENSG00000124875|K05506;ENSG00000136869|K10160;ENSG00000154188|K05465;ENSG00000160255|K06464;ENSG00000161955|K05475;ENSG00000184371|K05453;ENSG00000185883|K02155;ENSG00000227507|K03157;ENSG00000232810|K03156;ENSG00000280300|K02154	16	ENSG00000047249|K02144;ENSG00000100554|K02149;ENSG00000105929|K02154;ENSG00000113732|K02153;ENSG00000117410|K03661;ENSG00000125538|K04519;ENSG00000128524|K02151;ENSG00000131100|K02150;ENSG00000135047|K01365;ENSG00000136244|K05405;ENSG00000149968|K01394;ENSG00000150782|K05482;ENSG00000159720|K02146;ENSG00000164400|K05427;ENSG00000169429|K10030;ENSG00000170345|K04379;ENSG00000223865|K06752;ENSG0000…	18	http://www.kegg.jp/pathway/map05323+K05718+K06490+K13376+K14624+K05426+K13377+K05506+K10160+K05465+K06464+K05475+K05453+K02155+K03157+K03156+K02154+K02144+K02149+K02153+K03661+K04519+K02151+K02150+K01365+K05405+K01394+K05482+K02146+K05427+K10030+K04379+K06752+K12499	no
Thyroid hormone synthesis	map04918	25	65	2784	11757	0.0302353	0.0858784	ENSG00000042832|K10809;ENSG00000096433|K04960;ENSG00000115705|K00431;ENSG00000116830|K15173;ENSG00000118260|K05870;ENSG00000121281|K08047;ENSG00000123104|K04959;ENSG00000127022|K08054;ENSG00000129467|K08044;ENSG00000138031|K08043;ENSG00000150995|K04958;ENSG00000154229|K02677;ENSG00000156052|K04634;ENSG00000162104|K08049;ENSG00000173175|K08045;ENSG00000174233|K08046;ENSG00000182158|K09048;ENSG0000…	ENSG00000042832|K10809;ENSG00000096433|K04960;ENSG00000115705|K00431;ENSG00000116830|K15173;ENSG00000118260|K05870;ENSG00000121281|K08047;ENSG00000123104|K04959;ENSG00000127022|K08054;ENSG00000129467|K08044;ENSG00000138031|K08043;ENSG00000150995|K04958;ENSG00000154229|K02677;ENSG00000156052|K04634;ENSG00000162104|K08049;ENSG00000173175|K08045;ENSG00000174233|K08046;ENSG00000182158|K09048;ENSG0000…	19	ENSG00000128272|K04374;ENSG00000137288|K04960;ENSG00000143578|K09048;ENSG00000197582|K00432;ENSG00000228218|K04374;ENSG00000233276|K00432	6	http://www.kegg.jp/pathway/map04918+K10809+K04960+K00431+K15173+K05870+K08047+K04959+K08054+K08044+K08043+K04958+K02677+K04634+K08049+K08045+K08046+K09048+K05858+K00432+K04374	no
Influenza A	map05164	69	223	2740	11599	0.033315	0.0938371	ENSG00000005339|K04498;ENSG00000051382|K00922;ENSG00000055332|K16195;ENSG00000082701|K03083;ENSG00000082898|K14290;ENSG00000088888|K12648;ENSG00000090339|K06490;ENSG00000096968|K04447;ENSG00000100393|K04498;ENSG00000102580|K09523;ENSG00000108691|K14624;ENSG00000109320|K02580;ENSG00000110713|K14297;ENSG00000111331|K14216;ENSG00000111335|K14216;ENSG00000112062|K04441;ENSG00000114030|K15042;ENSG0000…	ENSG00000005339|K04498;ENSG00000051382|K00922;ENSG00000055332|K16195;ENSG00000082701|K03083;ENSG00000082898|K14290;ENSG00000088888|K12648;ENSG00000090339|K06490;ENSG00000096968|K04447;ENSG00000100393|K04498;ENSG00000102580|K09523;ENSG00000108691|K14624;ENSG00000109320|K02580;ENSG00000110713|K14297;ENSG00000111331|K14216;ENSG00000111335|K14216;ENSG00000112062|K04441;ENSG00000114030|K15042;ENSG0000…	48	ENSG00000010438|K01312;ENSG00000034152|K04432;ENSG00000100836|K14396;ENSG00000125538|K04519;ENSG00000126456|K05411;ENSG00000126934|K04369;ENSG00000132661|K14285;ENSG00000134321|K15045;ENSG00000136244|K05405;ENSG00000137033|K12967;ENSG00000150782|K05482;ENSG00000160917|K14404;ENSG00000168811|K05406;ENSG00000169429|K10030;ENSG00000171855|K05415;ENSG00000172115|K08738;ENSG00000173535|K04722;ENSG0000…	21	http://www.kegg.jp/pathway/map05164+K04498+K00922+K16195+K03083+K14290+K12648+K06490+K04447+K09523+K14624+K02580+K14297+K14216+K04441+K15042+K11220+K04456+K02649+K10652+K04721+K16196+K01165+K10160+K02677+K05131+K05133+K12968+K11217+K05401+K12671+K08860+K08060+K09633+K05404+K05692+K03156+K05862+K14396+K07211+K12800+K01312+K04432+K04519+K05411+K04369+K14285+K15045+K05405+K12967+K05482+K14404+K05406…	no
Th1 and Th2 cell differentiation	map04658	28	76	2781	11746	0.0337036	0.0941473	ENSG00000072736|K17333;ENSG00000096968|K04447;ENSG00000101096|K17332;ENSG00000101384|K06052;ENSG00000105639|K11218;ENSG00000109320|K02580;ENSG00000112062|K04441;ENSG00000115415|K11220;ENSG00000124181|K01116;ENSG00000128917|K06051;ENSG00000134250|K20994;ENSG00000138814|K04348;ENSG00000148400|K02599;ENSG00000159128|K05133;ENSG00000161021|K06061;ENSG00000162434|K11217;ENSG00000166888|K11225;ENSG0000…	ENSG00000072736|K17333;ENSG00000096968|K04447;ENSG00000101096|K17332;ENSG00000101384|K06052;ENSG00000105639|K11218;ENSG00000109320|K02580;ENSG00000112062|K04441;ENSG00000115415|K11220;ENSG00000124181|K01116;ENSG00000128917|K06051;ENSG00000134250|K20994;ENSG00000138814|K04348;ENSG00000148400|K02599;ENSG00000159128|K05133;ENSG00000161021|K06061;ENSG00000162434|K11217;ENSG00000166888|K11225;ENSG0000…	24	ENSG00000168811|K05406;ENSG00000170345|K04379;ENSG00000223865|K06752;ENSG00000275882|K07210	4	http://www.kegg.jp/pathway/map04658+K17333+K04447+K17332+K06052+K11218+K02580+K04441+K11220+K01116+K06051+K20994+K04348+K02599+K05133+K06061+K11217+K11225+K09035+K05856+K21635+K07362+K05406+K04379+K06752+K07210	no
Fc gamma R-mediated phagocytosis	map04666	38	111	2771	11711	0.034742	0.0962524	ENSG00000033327|K08091;ENSG00000051382|K00922;ENSG00000075651|K01115;ENSG00000088280|K12488;ENSG00000106299|K05747;ENSG00000108443|K04688;ENSG00000117020|K04456;ENSG00000117461|K02649;ENSG00000121879|K00922;ENSG00000124181|K01116;ENSG00000134516|K12367;ENSG00000145555|K12559;ENSG00000145675|K02649;ENSG00000151693|K12488;ENSG00000153317|K12488;ENSG00000154229|K02677;ENSG00000158195|K05748;ENSG0000…	ENSG00000033327|K08091;ENSG00000051382|K00922;ENSG00000075651|K01115;ENSG00000088280|K12488;ENSG00000106299|K05747;ENSG00000108443|K04688;ENSG00000117020|K04456;ENSG00000117461|K02649;ENSG00000121879|K00922;ENSG00000124181|K01116;ENSG00000134516|K12367;ENSG00000145555|K12559;ENSG00000145675|K02649;ENSG00000151693|K12488;ENSG00000153317|K12488;ENSG00000154229|K02677;ENSG00000158195|K05748;ENSG0000…	28	ENSG00000111229|K05756;ENSG00000130429|K05757;ENSG00000136950|K05754;ENSG00000141934|K01080;ENSG00000162704|K05754;ENSG00000172757|K05765;ENSG00000175634|K04688;ENSG00000176170|K04718;ENSG00000241553|K05755;ENSG00000256745|K05756	10	http://www.kegg.jp/pathway/map04666+K08091+K00922+K01115+K12488+K05747+K04688+K04456+K02649+K01116+K12367+K12559+K02677+K05748+K01080+K04438+K03084+K00889+K13536+K07362+K05756+K04393+K12561+K05757+K05754+K05765+K04718+K05755	no
Lysosome	map04142	44	133	2765	11689	0.0368445	0.101247	ENSG00000003056|K10089;ENSG00000010404|K01136;ENSG00000054983|K01202;ENSG00000070371|K04646;ENSG00000078081|K06562;ENSG00000081014|K12400;ENSG00000107331|K05642;ENSG00000110911|K21398;ENSG00000111670|K08239;ENSG00000132842|K12397;ENSG00000134243|K12388;ENSG00000135677|K01137;ENSG00000138760|K12384;ENSG00000141367|K04646;ENSG00000152056|K12395;ENSG00000165102|K10532;ENSG00000166747|K12391;ENSG0000…	ENSG00000003056|K10089;ENSG00000010404|K01136;ENSG00000054983|K01202;ENSG00000070371|K04646;ENSG00000078081|K06562;ENSG00000081014|K12400;ENSG00000107331|K05642;ENSG00000110911|K21398;ENSG00000111670|K08239;ENSG00000132842|K12397;ENSG00000134243|K12388;ENSG00000135677|K01137;ENSG00000138760|K12384;ENSG00000141367|K04646;ENSG00000152056|K12395;ENSG00000165102|K10532;ENSG00000166747|K12391;ENSG0000…	27	ENSG00000047249|K02144;ENSG00000103174|K01125;ENSG00000103811|K01366;ENSG00000105612|K01158;ENSG00000105929|K02154;ENSG00000108784|K01205;ENSG00000117410|K03661;ENSG00000117984|K01379;ENSG00000119655|K13443;ENSG00000122705|K04644;ENSG00000135047|K01365;ENSG00000135404|K06497;ENSG00000136943|K01375;ENSG00000159720|K02146;ENSG00000177628|K01201;ENSG00000213614|K12373;ENSG00000221838|K12402	17	http://www.kegg.jp/pathway/map04142+K10089+K01136+K01202+K04646+K06562+K12400+K05642+K21398+K08239+K12397+K12388+K01137+K12384+K12395+K10532+K12391+K12398+K02155+K06564+K12305+K01374+K12373+K12386+K02154+K12394+K02144+K01125+K01366+K01158+K01205+K03661+K01379+K13443+K04644+K01365+K06497+K01375+K02146+K01201+K12402	no
RNA polymerase	map03020	15	34	2794	11788	0.0374347	0.10204	ENSG00000047315|K03010;ENSG00000068654|K02999;ENSG00000181222|K03006;ENSG00000228049|K03008;ENSG00000005075|K03008;ENSG00000066379|K03000;ENSG00000100142|K03014;ENSG00000102978|K03011;ENSG00000105258|K03017;ENSG00000121851|K03024;ENSG00000161980|K03019;ENSG00000168002|K03015;ENSG00000168495|K03026;ENSG00000171453|K03027;ENSG00000177700|K03007;	ENSG00000047315|K03010;ENSG00000068654|K02999;ENSG00000181222|K03006;ENSG00000228049|K03008	4	ENSG00000005075|K03008;ENSG00000066379|K03000;ENSG00000100142|K03014;ENSG00000102978|K03011;ENSG00000105258|K03017;ENSG00000121851|K03024;ENSG00000161980|K03019;ENSG00000168002|K03015;ENSG00000168495|K03026;ENSG00000171453|K03027;ENSG00000177700|K03007	11	http://www.kegg.jp/pathway/map03020+K03010+K02999+K03006+K03008+K03000+K03014+K03011+K03017+K03024+K03019+K03015+K03026+K03027+K03007	no
Toll-like receptor signaling pathway	map04620	34	99	2775	11723	0.0425506	0.115057	ENSG00000051382|K00922;ENSG00000107968|K04415;ENSG00000109320|K02580;ENSG00000112062|K04441;ENSG00000115415|K11220;ENSG00000117020|K04456;ENSG00000117461|K02649;ENSG00000121879|K00922;ENSG00000136869|K10160;ENSG00000145675|K02649;ENSG00000150455|K05403;ENSG00000159110|K05131;ENSG00000164342|K05401;ENSG00000169245|K12671;ENSG00000171608|K00922;ENSG00000174130|K10169;ENSG00000196664|K05404;ENSG0000…	ENSG00000051382|K00922;ENSG00000107968|K04415;ENSG00000109320|K02580;ENSG00000112062|K04441;ENSG00000115415|K11220;ENSG00000117020|K04456;ENSG00000117461|K02649;ENSG00000121879|K00922;ENSG00000136869|K10160;ENSG00000145675|K02649;ENSG00000150455|K05403;ENSG00000159110|K05131;ENSG00000164342|K05401;ENSG00000169245|K12671;ENSG00000171608|K00922;ENSG00000174130|K10169;ENSG00000196664|K05404;ENSG0000…	20	ENSG00000034152|K04432;ENSG00000118785|K06250;ENSG00000125538|K04519;ENSG00000126456|K05411;ENSG00000126934|K04369;ENSG00000136244|K05405;ENSG00000168811|K05406;ENSG00000169429|K10030;ENSG00000170345|K04379;ENSG00000171855|K05415;ENSG00000185507|K09447;ENSG00000230626|K04369;ENSG00000271503|K12499;ENSG00000275882|K07210	14	http://www.kegg.jp/pathway/map04620+K00922+K04415+K02580+K04441+K11220+K04456+K02649+K10160+K05403+K05131+K05401+K12671+K10169+K05404+K03156+K05409+K07211+K04432+K06250+K04519+K05411+K04369+K05405+K05406+K10030+K04379+K05415+K09447+K12499+K07210	no
Longevity regulating pathway - multiple species	map04213	27	75	2782	11747	0.0444178	0.119153	ENSG00000051382|K00922;ENSG00000108443|K04688;ENSG00000117020|K04456;ENSG00000117461|K02649;ENSG00000121281|K08047;ENSG00000121879|K00922;ENSG00000129467|K08044;ENSG00000131791|K07199;ENSG00000132356|K07198;ENSG00000133703|K07827;ENSG00000138031|K08043;ENSG00000140443|K05087;ENSG00000141564|K07204;ENSG00000145675|K02649;ENSG00000150907|K07201;ENSG00000162104|K08049;ENSG00000162409|K07198;ENSG0000…	ENSG00000051382|K00922;ENSG00000108443|K04688;ENSG00000117020|K04456;ENSG00000117461|K02649;ENSG00000121281|K08047;ENSG00000121879|K00922;ENSG00000129467|K08044;ENSG00000131791|K07199;ENSG00000132356|K07198;ENSG00000133703|K07827;ENSG00000138031|K08043;ENSG00000140443|K05087;ENSG00000141564|K07204;ENSG00000145675|K02649;ENSG00000150907|K07201;ENSG00000162104|K08049;ENSG00000162409|K07198;ENSG0000…	25	ENSG00000142168|K04565;ENSG00000175634|K04688	2	http://www.kegg.jp/pathway/map04213+K00922+K04688+K04456+K02649+K08047+K08044+K07199+K07198+K07827+K08043+K05087+K07204+K07201+K08049+K16172+K04527+K08045+K08046+K07203+K06067+K09408+K04565	no
Salivary secretion	map04970	28	79	2781	11743	0.0471104	0.125381	ENSG00000004468|K01242;ENSG00000058668|K05850;ENSG00000070961|K05850;ENSG00000096433|K04960;ENSG00000101441|K13900;ENSG00000104783|K04945;ENSG00000121281|K08047;ENSG00000123104|K04959;ENSG00000129007|K02183;ENSG00000129467|K08044;ENSG00000138031|K08043;ENSG00000150995|K04958;ENSG00000152402|K12318;ENSG00000154229|K02677;ENSG00000156052|K04634;ENSG00000156113|K04936;ENSG00000162104|K08049;ENSG0000…	ENSG00000004468|K01242;ENSG00000058668|K05850;ENSG00000070961|K05850;ENSG00000096433|K04960;ENSG00000101441|K13900;ENSG00000104783|K04945;ENSG00000121281|K08047;ENSG00000123104|K04959;ENSG00000129007|K02183;ENSG00000129467|K08044;ENSG00000138031|K08043;ENSG00000150995|K04958;ENSG00000152402|K12318;ENSG00000154229|K02677;ENSG00000156052|K04634;ENSG00000156113|K04936;ENSG00000162104|K08049;ENSG0000…	22	ENSG00000101439|K13899;ENSG00000126549|K13914;ENSG00000137288|K04960;ENSG00000143933|K02183;ENSG00000169252|K04142;ENSG00000170373|K13897	6	http://www.kegg.jp/pathway/map04970+K01242+K05850+K04960+K13900+K04945+K08047+K04959+K02183+K08044+K08043+K04958+K12318+K02677+K04634+K04936+K08049+K08045+K08046+K05858+K04963+K13899+K13914+K04142+K13897	no
RNA degradation	map03018	42	130	2767	11692	0.052431	0.138451	ENSG00000038358|K12616;ENSG00000039123|K12598;ENSG00000080802|K10643;ENSG00000110367|K12614;ENSG00000113300|K12603;ENSG00000114127|K12618;ENSG00000125107|K12604;ENSG00000135473|K12571;ENSG00000138767|K12603;ENSG00000140694|K01148;ENSG00000152520|K12572;ENSG00000171824|K12591;ENSG00000176933|K14443;ENSG00000183864|K14443;ENSG00000186197|K01689;ENSG00000198677|K12600;ENSG00000228060|K13126;ENSG0000…	ENSG00000038358|K12616;ENSG00000039123|K12598;ENSG00000080802|K10643;ENSG00000110367|K12614;ENSG00000113300|K12603;ENSG00000114127|K12618;ENSG00000125107|K12604;ENSG00000135473|K12571;ENSG00000138767|K12603;ENSG00000140694|K01148;ENSG00000152520|K12572;ENSG00000171824|K12591;ENSG00000176933|K14443;ENSG00000183864|K14443;ENSG00000186197|K01689;ENSG00000198677|K12600;ENSG00000228060|K13126;ENSG0000…	19	ENSG00000074800|K01689;ENSG00000075914|K12589;ENSG00000077348|K12590;ENSG00000106355|K12624;ENSG00000107371|K03681;ENSG00000110063|K12584;ENSG00000120699|K12586;ENSG00000128534|K12627;ENSG00000130332|K12626;ENSG00000130520|K12623;ENSG00000133639|K14443;ENSG00000151846|K13126;ENSG00000154640|K14443;ENSG00000164167|K12625;ENSG00000170860|K12622;ENSG00000178896|K11600;ENSG00000197223|K12592;ENSG0000…	23	http://www.kegg.jp/pathway/map03018+K12616+K12598+K10643+K12614+K12603+K12618+K12604+K12571+K01148+K12572+K12591+K14443+K01689+K12600+K13126+K04077+K12610+K12589+K12590+K12624+K03681+K12584+K12586+K12627+K12626+K12623+K12625+K12622+K11600+K12592+K12621+K12619	no
Adipocytokine signaling pathway	map04920	23	63	2786	11759	0.0541946	0.141998	ENSG00000006831|K07297;ENSG00000068366|K01897;ENSG00000076555|K01946;ENSG00000096968|K04447;ENSG00000109320|K02580;ENSG00000110090|K08765;ENSG00000116678|K05062;ENSG00000117020|K04456;ENSG00000130377|K15013;ENSG00000131791|K07199;ENSG00000132356|K07198;ENSG00000162409|K07198;ENSG00000168610|K04692;ENSG00000169047|K16172;ENSG00000179295|K07293;ENSG00000186951|K07294;ENSG00000198793|K07203;ENSG0000…	ENSG00000006831|K07297;ENSG00000068366|K01897;ENSG00000076555|K01946;ENSG00000096968|K04447;ENSG00000109320|K02580;ENSG00000110090|K08765;ENSG00000116678|K05062;ENSG00000117020|K04456;ENSG00000130377|K15013;ENSG00000131791|K07199;ENSG00000132356|K07198;ENSG00000162409|K07198;ENSG00000168610|K04692;ENSG00000169047|K16172;ENSG00000179295|K07293;ENSG00000186951|K07294;ENSG00000198793|K07203;ENSG0000…	20	ENSG00000100889|K01596;ENSG00000141349|K01084;ENSG00000275882|K07210	3	http://www.kegg.jp/pathway/map04920+K07297+K01897+K01946+K04447+K02580+K08765+K05062+K04456+K15013+K07199+K07198+K04692+K16172+K07293+K07294+K07203+K19523+K03156+K01596+K01084+K07210	no
Inflammatory bowel disease (IBD)	map05321	20	53	2789	11769	0.0555768	0.1445	ENSG00000069667|K08532;ENSG00000092969|K13376;ENSG00000109320|K02580;ENSG00000110944|K05426;ENSG00000115415|K11220;ENSG00000115604|K05173;ENSG00000119699|K13377;ENSG00000136869|K10160;ENSG00000159128|K05133;ENSG00000166888|K11225;ENSG00000166949|K04500;ENSG00000167207|K10165;ENSG00000168610|K04692;ENSG00000178573|K09035;ENSG00000232810|K03156;ENSG00000125538|K04519;ENSG00000136244|K05405;ENSG0000…	ENSG00000069667|K08532;ENSG00000092969|K13376;ENSG00000109320|K02580;ENSG00000110944|K05426;ENSG00000115415|K11220;ENSG00000115604|K05173;ENSG00000119699|K13377;ENSG00000136869|K10160;ENSG00000159128|K05133;ENSG00000166888|K11225;ENSG00000166949|K04500;ENSG00000167207|K10165;ENSG00000168610|K04692;ENSG00000178573|K09035;ENSG00000232810|K03156	15	ENSG00000125538|K04519;ENSG00000136244|K05405;ENSG00000150782|K05482;ENSG00000168811|K05406;ENSG00000223865|K06752	5	http://www.kegg.jp/pathway/map05321+K08532+K13376+K02580+K05426+K11220+K05173+K13377+K10160+K05133+K11225+K04500+K10165+K04692+K09035+K03156+K04519+K05405+K05482+K05406+K06752	no
Osteoclast differentiation	map04380	41	129	2768	11693	0.0646993	0.166934	ENSG00000033327|K08091;ENSG00000051382|K00922;ENSG00000075426|K09030;ENSG00000089012|K06551;ENSG00000092969|K13376;ENSG00000101096|K17332;ENSG00000106799|K04674;ENSG00000109320|K02580;ENSG00000112062|K04441;ENSG00000115415|K11220;ENSG00000117020|K04456;ENSG00000117461|K02649;ENSG00000118260|K05870;ENSG00000121879|K00922;ENSG00000138814|K04348;ENSG00000145675|K02649;ENSG00000159110|K05131;ENSG0000…	ENSG00000033327|K08091;ENSG00000051382|K00922;ENSG00000075426|K09030;ENSG00000089012|K06551;ENSG00000092969|K13376;ENSG00000101096|K17332;ENSG00000106799|K04674;ENSG00000109320|K02580;ENSG00000112062|K04441;ENSG00000115415|K11220;ENSG00000117020|K04456;ENSG00000117461|K02649;ENSG00000118260|K05870;ENSG00000121879|K00922;ENSG00000138814|K04348;ENSG00000145675|K02649;ENSG00000159110|K05131;ENSG0000…	29	ENSG00000007952|K08008;ENSG00000104856|K09253;ENSG00000115641|K14380;ENSG00000116701|K08010;ENSG00000125538|K04519;ENSG00000130522|K04449;ENSG00000161011|K14381;ENSG00000170345|K04379;ENSG00000171223|K09028;ENSG00000171855|K05415;ENSG00000175592|K04502;ENSG00000275882|K07210	12	http://www.kegg.jp/pathway/map04380+K08091+K00922+K09030+K06551+K13376+K17332+K04674+K02580+K04441+K11220+K04456+K02649+K05870+K04348+K05131+K05133+K11217+K04388+K05148+K05856+K05453+K04694+K03156+K06493+K08008+K09253+K14380+K08010+K04519+K04449+K14381+K04379+K09028+K05415+K04502+K07210	no
Dopaminergic synapse	map04728	42	133	2767	11689	0.0663746	0.169959	ENSG00000073711|K11583;ENSG00000082701|K03083;ENSG00000087258|K04534;ENSG00000096433|K04960;ENSG00000111664|K07825;ENSG00000112062|K04441;ENSG00000114450|K04538;ENSG00000117020|K04456;ENSG00000118260|K05870;ENSG00000123104|K04959;ENSG00000127588|K04547;ENSG00000127928|K04548;ENSG00000129007|K02183;ENSG00000134852|K02223;ENSG00000138814|K04348;ENSG00000150995|K04958;ENSG00000152578|K05200;ENSG0000…	ENSG00000073711|K11583;ENSG00000082701|K03083;ENSG00000087258|K04534;ENSG00000096433|K04960;ENSG00000111664|K07825;ENSG00000112062|K04441;ENSG00000114450|K04538;ENSG00000117020|K04456;ENSG00000118260|K05870;ENSG00000123104|K04959;ENSG00000127588|K04547;ENSG00000127928|K04548;ENSG00000129007|K02183;ENSG00000134852|K02223;ENSG00000138814|K04348;ENSG00000150995|K04958;ENSG00000152578|K05200;ENSG0000…	28	ENSG00000092020|K11583;ENSG00000093010|K00545;ENSG00000105568|K03456;ENSG00000113575|K04382;ENSG00000127920|K04546;ENSG00000128272|K04374;ENSG00000137288|K04960;ENSG00000143578|K09048;ENSG00000143933|K02183;ENSG00000170345|K04379;ENSG00000172354|K04537;ENSG00000172531|K06269;ENSG00000174021|K04542;ENSG00000228218|K04374	14	http://www.kegg.jp/pathway/map04728+K11583+K03083+K04534+K04960+K07825+K04441+K04538+K04456+K05870+K04959+K04547+K04548+K02183+K02223+K04348+K04958+K05200+K02677+K04634+K08155+K04549+K10396+K08045+K09048+K05858+K04539+K00545+K03456+K04382+K04546+K04374+K04379+K04537+K06269+K04542	no
p53 signaling pathway	map04115	31	94	2778	11728	0.0722415	0.183591	ENSG00000048392|K10808;ENSG00000103197|K07207;ENSG00000105810|K02091;ENSG00000110092|K04503;ENSG00000120868|K02084;ENSG00000137801|K16857;ENSG00000138764|K10146;ENSG00000149311|K04728;ENSG00000172667|K10137;ENSG00000175054|K06640;ENSG00000175305|K06626;ENSG00000181790|K04596;ENSG00000087088|K02159;ENSG00000099860|K04402;ENSG00000105173|K06626;ENSG00000105327|K10132;ENSG00000112576|K10152;ENSG0000…	ENSG00000048392|K10808;ENSG00000103197|K07207;ENSG00000105810|K02091;ENSG00000110092|K04503;ENSG00000120868|K02084;ENSG00000137801|K16857;ENSG00000138764|K10146;ENSG00000149311|K04728;ENSG00000172667|K10137;ENSG00000175054|K06640;ENSG00000175305|K06626;ENSG00000181790|K04596	12	ENSG00000087088|K02159;ENSG00000099860|K04402;ENSG00000105173|K06626;ENSG00000105327|K10132;ENSG00000112576|K10152;ENSG00000116717|K04402;ENSG00000123374|K02206;ENSG00000130766|K20394;ENSG00000135446|K02089;ENSG00000141682|K10131;ENSG00000147889|K06621;ENSG00000163743|K10144;ENSG00000171848|K10808;ENSG00000172115|K08738;ENSG00000175793|K06644;ENSG00000177595|K10130;ENSG00000196470|K04506;ENSG0000…	19	http://www.kegg.jp/pathway/map04115+K10808+K07207+K02091+K04503+K02084+K16857+K10146+K04728+K10137+K06640+K06626+K04596+K02159+K04402+K10132+K10152+K02206+K20394+K02089+K10131+K06621+K10144+K08738+K06644+K10130+K04506+K10139+K01110	no
GABAergic synapse	map04727	30	91	2779	11731	0.0762115	0.192235	ENSG00000081248|K04857;ENSG00000087258|K04534;ENSG00000102287|K05185;ENSG00000111371|K14990;ENSG00000111664|K07825;ENSG00000111886|K05190;ENSG00000114450|K04538;ENSG00000115993|K15374;ENSG00000121281|K08047;ENSG00000127588|K04547;ENSG00000127928|K04548;ENSG00000129467|K08044;ENSG00000134294|K14207;ENSG00000138031|K08043;ENSG00000154229|K02677;ENSG00000162104|K08049;ENSG00000167083|K04549;ENSG0000…	ENSG00000081248|K04857;ENSG00000087258|K04534;ENSG00000102287|K05185;ENSG00000111371|K14990;ENSG00000111664|K07825;ENSG00000111886|K05190;ENSG00000114450|K04538;ENSG00000115993|K15374;ENSG00000121281|K08047;ENSG00000127588|K04547;ENSG00000127928|K04548;ENSG00000129467|K08044;ENSG00000134294|K14207;ENSG00000138031|K08043;ENSG00000154229|K02677;ENSG00000162104|K08049;ENSG00000167083|K04549;ENSG0000…	25	ENSG00000102001|K04853;ENSG00000127920|K04546;ENSG00000172354|K04537;ENSG00000174021|K04542;ENSG00000279641|K08341	5	http://www.kegg.jp/pathway/map04727+K04857+K04534+K05185+K14990+K07825+K05190+K04538+K15374+K08047+K04547+K04548+K08044+K14207+K08043+K02677+K08049+K04549+K08045+K04647+K08046+K13524+K04615+K01425+K04539+K06027+K04853+K04546+K04537+K04542+K08341	no
Colorectal cancer	map05210	30	92	2779	11730	0.0832196	0.208357	ENSG00000051382|K00922;ENSG00000082701|K03083;ENSG00000092969|K13376;ENSG00000106799|K04674;ENSG00000110092|K04503;ENSG00000117020|K04456;ENSG00000117461|K02649;ENSG00000119699|K13377;ENSG00000121879|K00922;ENSG00000122008|K03511;ENSG00000133703|K07827;ENSG00000134982|K02085;ENSG00000145675|K02649;ENSG00000148737|K04491;ENSG00000153094|K16341;ENSG00000163513|K04388;ENSG00000166949|K04500;ENSG0000…	ENSG00000051382|K00922;ENSG00000082701|K03083;ENSG00000092969|K13376;ENSG00000106799|K04674;ENSG00000110092|K04503;ENSG00000117020|K04456;ENSG00000117461|K02649;ENSG00000119699|K13377;ENSG00000121879|K00922;ENSG00000122008|K03511;ENSG00000133703|K07827;ENSG00000134982|K02085;ENSG00000145675|K02649;ENSG00000148737|K04491;ENSG00000153094|K16341;ENSG00000163513|K04388;ENSG00000166949|K04500;ENSG0000…	18	ENSG00000002330|K02158;ENSG00000087088|K02159;ENSG00000089685|K08731;ENSG00000099860|K04402;ENSG00000105327|K10132;ENSG00000116717|K04402;ENSG00000136997|K04377;ENSG00000138795|K04492;ENSG00000141682|K10131;ENSG00000169750|K07861;ENSG00000170345|K04379;ENSG00000172115|K08738	12	http://www.kegg.jp/pathway/map05210+K00922+K03083+K13376+K04674+K04503+K04456+K02649+K13377+K03511+K07827+K02085+K04491+K16341+K04388+K04500+K02158+K02159+K08731+K04402+K10132+K04377+K04492+K10131+K07861+K04379+K08738	no
Circadian rhythm - fly	map04711	3	3	2806	11819	0.0892433	0.221796	ENSG00000082701|K03083;ENSG00000132326|K02633;ENSG00000134852|K02223;	ENSG00000082701|K03083;ENSG00000132326|K02633;ENSG00000134852|K02223	3	.	0	http://www.kegg.jp/pathway/map04711+K03083+K02633+K02223	no
Long-term potentiation	map04720	25	75	2784	11747	0.0912781	0.225197	ENSG00000005339|K04498;ENSG00000072133|K04373;ENSG00000096433|K04960;ENSG00000100393|K04498;ENSG00000105464|K05212;ENSG00000117676|K04373;ENSG00000123104|K04959;ENSG00000129007|K02183;ENSG00000133703|K07827;ENSG00000138814|K04348;ENSG00000150995|K04958;ENSG00000152822|K04603;ENSG00000154229|K02677;ENSG00000156052|K04634;ENSG00000161509|K05211;ENSG00000177189|K04373;ENSG00000182621|K05858;ENSG0000…	ENSG00000005339|K04498;ENSG00000072133|K04373;ENSG00000096433|K04960;ENSG00000100393|K04498;ENSG00000105464|K05212;ENSG00000117676|K04373;ENSG00000123104|K04959;ENSG00000129007|K02183;ENSG00000133703|K07827;ENSG00000138814|K04348;ENSG00000150995|K04958;ENSG00000152822|K04603;ENSG00000154229|K02677;ENSG00000156052|K04634;ENSG00000161509|K05211;ENSG00000177189|K04373;ENSG00000182621|K05858;ENSG0000…	18	ENSG00000126934|K04369;ENSG00000128272|K04374;ENSG00000137288|K04960;ENSG00000143933|K02183;ENSG00000172531|K06269;ENSG00000228218|K04374;ENSG00000230626|K04369	7	http://www.kegg.jp/pathway/map04720+K04498+K04373+K04960+K05212+K04959+K02183+K07827+K04348+K04958+K04603+K02677+K04634+K05211+K05858+K04369+K04374+K06269	no
Cytosolic DNA-sensing pathway	map04623	21	61	2788	11761	0.0935482	0.227477	ENSG00000088888|K12648;ENSG00000109320|K02580;ENSG00000160710|K12968;ENSG00000169245|K12671;ENSG00000263528|K07211;ENSG00000100142|K03014;ENSG00000121851|K03024;ENSG00000125538|K04519;ENSG00000126456|K05411;ENSG00000136244|K05405;ENSG00000137033|K12967;ENSG00000150782|K05482;ENSG00000161980|K03019;ENSG00000164430|K17834;ENSG00000168495|K03026;ENSG00000171453|K03027;ENSG00000171855|K05415;ENSG0000…	ENSG00000088888|K12648;ENSG00000109320|K02580;ENSG00000160710|K12968;ENSG00000169245|K12671;ENSG00000263528|K07211	5	ENSG00000100142|K03014;ENSG00000121851|K03024;ENSG00000125538|K04519;ENSG00000126456|K05411;ENSG00000136244|K05405;ENSG00000137033|K12967;ENSG00000150782|K05482;ENSG00000161980|K03019;ENSG00000164430|K17834;ENSG00000168495|K03026;ENSG00000171453|K03027;ENSG00000171855|K05415;ENSG00000177700|K03007;ENSG00000185507|K09447;ENSG00000271503|K12499;ENSG00000275882|K07210	16	http://www.kegg.jp/pathway/map04623+K12648+K02580+K12968+K12671+K07211+K03014+K03024+K04519+K05411+K05405+K12967+K05482+K03019+K17834+K03026+K03027+K05415+K03007+K09447+K12499+K07210	no
Ovarian steroidogenesis	map04913	17	47	2792	11775	0.0934895	0.227477	ENSG00000105499|K16342;ENSG00000121281|K08047;ENSG00000129467|K08044;ENSG00000130164|K12473;ENSG00000137869|K07434;ENSG00000138031|K08043;ENSG00000138061|K07410;ENSG00000140443|K05087;ENSG00000140459|K00498;ENSG00000162104|K08049;ENSG00000168970|K16342;ENSG00000171105|K04527;ENSG00000173175|K08045;ENSG00000174233|K08046;ENSG00000261235|K13368;ENSG00000073756|K11987;ENSG00000147465|K16931;	ENSG00000105499|K16342;ENSG00000121281|K08047;ENSG00000129467|K08044;ENSG00000130164|K12473;ENSG00000137869|K07434;ENSG00000138031|K08043;ENSG00000138061|K07410;ENSG00000140443|K05087;ENSG00000140459|K00498;ENSG00000162104|K08049;ENSG00000168970|K16342;ENSG00000171105|K04527;ENSG00000173175|K08045;ENSG00000174233|K08046;ENSG00000261235|K13368	15	ENSG00000073756|K11987;ENSG00000147465|K16931	2	http://www.kegg.jp/pathway/map04913+K16342+K08047+K08044+K12473+K07434+K08043+K07410+K05087+K00498+K08049+K04527+K08045+K08046+K13368+K11987+K16931	no
Insulin secretion	map04911	26	79	2783	11743	0.0947238	0.22869	ENSG00000081248|K04857;ENSG00000096433|K04960;ENSG00000104783|K04945;ENSG00000105642|K04942;ENSG00000106633|K12407;ENSG00000118260|K05870;ENSG00000121281|K08047;ENSG00000129467|K08044;ENSG00000138031|K08043;ENSG00000154229|K02677;ENSG00000156052|K04634;ENSG00000156113|K04936;ENSG00000162104|K08049;ENSG00000171121|K04939;ENSG00000173175|K08045;ENSG00000174233|K08046;ENSG00000176406|K15297;ENSG0000…	ENSG00000081248|K04857;ENSG00000096433|K04960;ENSG00000104783|K04945;ENSG00000105642|K04942;ENSG00000106633|K12407;ENSG00000118260|K05870;ENSG00000121281|K08047;ENSG00000129467|K08044;ENSG00000138031|K08043;ENSG00000154229|K02677;ENSG00000156052|K04634;ENSG00000156113|K04936;ENSG00000162104|K08049;ENSG00000171121|K04939;ENSG00000173175|K08045;ENSG00000174233|K08046;ENSG00000176406|K15297;ENSG0000…	20	ENSG00000102001|K04853;ENSG00000106089|K04560;ENSG00000128272|K04374;ENSG00000137288|K04960;ENSG00000143578|K09048;ENSG00000228218|K04374	6	http://www.kegg.jp/pathway/map04911+K04857+K04960+K04945+K04942+K12407+K05870+K08047+K08044+K08043+K02677+K04634+K04936+K08049+K04939+K08045+K08046+K15297+K09048+K05858+K16882+K04853+K04560+K04374	no
B cell receptor signaling pathway	map04662	23	69	2786	11753	0.10201	0.244535	ENSG00000051382|K00922;ENSG00000072736|K17333;ENSG00000082701|K03083;ENSG00000100485|K03099;ENSG00000101096|K17332;ENSG00000109320|K02580;ENSG00000115904|K03099;ENSG00000117020|K04456;ENSG00000117461|K02649;ENSG00000121879|K00922;ENSG00000133703|K07827;ENSG00000138814|K04348;ENSG00000145675|K02649;ENSG00000155629|K12230;ENSG00000168918|K03084;ENSG00000171608|K00922;ENSG00000172175|K07369;ENSG0000…	ENSG00000051382|K00922;ENSG00000072736|K17333;ENSG00000082701|K03083;ENSG00000100485|K03099;ENSG00000101096|K17332;ENSG00000109320|K02580;ENSG00000115904|K03099;ENSG00000117020|K04456;ENSG00000117461|K02649;ENSG00000121879|K00922;ENSG00000133703|K07827;ENSG00000138814|K04348;ENSG00000145675|K02649;ENSG00000155629|K12230;ENSG00000168918|K03084;ENSG00000171608|K00922;ENSG00000172175|K07369	17	ENSG00000105369|K06506;ENSG00000126934|K04369;ENSG00000169750|K07861;ENSG00000170345|K04379;ENSG00000230626|K04369;ENSG00000275882|K07210	6	http://www.kegg.jp/pathway/map04662+K00922+K17333+K03083+K03099+K17332+K02580+K04456+K02649+K07827+K04348+K12230+K03084+K07369+K06506+K04369+K07861+K04379+K07210	no
Glycosylphosphatidylinositol (GPI)-anchor biosynthesis	map00563	12	31	2797	11791	0.107271	0.25355	ENSG00000112293|K01127;ENSG00000197121|K05294;ENSG00000213713|K03859;ENSG00000259657|K03858;ENSG00000007541|K03860;ENSG00000100564|K03858;ENSG00000101464|K05293;ENSG00000124155|K05292;ENSG00000136908|K09658;ENSG00000185808|K03861;ENSG00000197858|K05289;ENSG00000280798|K03859;	ENSG00000112293|K01127;ENSG00000197121|K05294;ENSG00000213713|K03859;ENSG00000259657|K03858	4	ENSG00000007541|K03860;ENSG00000100564|K03858;ENSG00000101464|K05293;ENSG00000124155|K05292;ENSG00000136908|K09658;ENSG00000185808|K03861;ENSG00000197858|K05289;ENSG00000280798|K03859	8	http://www.kegg.jp/pathway/map00563+K01127+K05294+K03859+K03858+K03860+K05293+K05292+K09658+K03861+K05289	no
Huntington disease	map05016	117	431	2692	11391	0.106992	0.25355	ENSG00000005339|K04498;ENSG00000006125|K11825;ENSG00000039139|K10408;ENSG00000047315|K03010;ENSG00000070371|K04646;ENSG00000084093|K09222;ENSG00000089902|K11829;ENSG00000100393|K04498;ENSG00000114841|K10408;ENSG00000118260|K05870;ENSG00000120868|K02084;ENSG00000127946|K04559;ENSG00000130699|K03129;ENSG00000132535|K11828;ENSG00000141367|K04646;ENSG00000150995|K04958;ENSG00000156052|K04634;ENSG0000…	ENSG00000005339|K04498;ENSG00000006125|K11825;ENSG00000039139|K10408;ENSG00000047315|K03010;ENSG00000070371|K04646;ENSG00000084093|K09222;ENSG00000089902|K11829;ENSG00000100393|K04498;ENSG00000114841|K10408;ENSG00000118260|K05870;ENSG00000120868|K02084;ENSG00000127946|K04559;ENSG00000130699|K03129;ENSG00000132535|K11828;ENSG00000141367|K04646;ENSG00000150995|K04958;ENSG00000156052|K04634;ENSG0000…	34	ENSG00000004779|K03955;ENSG00000005022|K05863;ENSG00000005075|K03008;ENSG00000010256|K00414;ENSG00000042753|K11827;ENSG00000065518|K03960;ENSG00000087088|K02159;ENSG00000099624|K02134;ENSG00000099795|K03963;ENSG00000100142|K03014;ENSG00000102978|K03011;ENSG00000105258|K03017;ENSG00000105327|K10132;ENSG00000108179|K09565;ENSG00000109390|K03967;ENSG00000109424|K08769;ENSG00000110717|K03941;ENSG0000…	83	http://www.kegg.jp/pathway/map05016+K04498+K11825+K10408+K03010+K04646+K09222+K11829+K05870+K02084+K04559+K03129+K11828+K04958+K04634+K11644+K04647+K03006+K09048+K05858+K00234+K04684+K04533+K05625+K04648+K03008+K06067+K05862+K03951+K03955+K05863+K00414+K11827+K03960+K02159+K02134+K03963+K03014+K03011+K03017+K10132+K09565+K03967+K08769+K03941+K02266+K02270+K00235+K03959+K03952+K04644+K02135+K03945…	no
Toxoplasmosis	map05145	42	140	2767	11682	0.108765	0.255295	ENSG00000023445|K16060;ENSG00000053747|K06240;ENSG00000058085|K06246;ENSG00000087258|K04534;ENSG00000091136|K05636;ENSG00000091409|K06485;ENSG00000092969|K13376;ENSG00000096968|K04447;ENSG00000101966|K04725;ENSG00000105851|K21289;ENSG00000109320|K02580;ENSG00000112062|K04441;ENSG00000112769|K06241;ENSG00000115415|K11220;ENSG00000117020|K04456;ENSG00000119699|K13377;ENSG00000130164|K12473;ENSG0000…	ENSG00000023445|K16060;ENSG00000053747|K06240;ENSG00000058085|K06246;ENSG00000087258|K04534;ENSG00000091136|K05636;ENSG00000091409|K06485;ENSG00000092969|K13376;ENSG00000096968|K04447;ENSG00000101966|K04725;ENSG00000105851|K21289;ENSG00000109320|K02580;ENSG00000112062|K04441;ENSG00000112769|K06241;ENSG00000115415|K11220;ENSG00000117020|K04456;ENSG00000119699|K13377;ENSG00000130164|K12473;ENSG0000…	33	ENSG00000002330|K02158;ENSG00000034152|K04432;ENSG00000108179|K09565;ENSG00000168811|K05406;ENSG00000171552|K04570;ENSG00000172115|K08738;ENSG00000223865|K06752;ENSG00000243646|K05135;ENSG00000275882|K07210	9	http://www.kegg.jp/pathway/map05145+K16060+K06240+K06246+K04534+K05636+K06485+K13376+K04447+K04725+K21289+K02580+K04441+K06241+K11220+K04456+K13377+K12473+K05635+K10160+K06276+K21290+K05719+K05133+K11217+K04692+K06243+K08060+K04694+K03156+K02158+K04432+K09565+K05406+K04570+K08738+K06752+K05135+K07210	no
Pathogenic Escherichia coli infection	map05130	32	103	2777	11719	0.111978	0.259236	ENSG00000067900|K04514;ENSG00000097007|K06619;ENSG00000101162|K07375;ENSG00000106299|K05747;ENSG00000134318|K17388;ENSG00000136869|K10160;ENSG00000150093|K05719;ENSG00000154229|K02677;ENSG00000197822|K06088;ENSG00000213212|K11294;ENSG00000215388|K05692;ENSG00000226284|K05756;ENSG00000230847|K06088;ENSG00000231340|K05692;ENSG00000232593|K05692;ENSG00000237350|K04393;ENSG00000258947|K07375;ENSG0000…	ENSG00000067900|K04514;ENSG00000097007|K06619;ENSG00000101162|K07375;ENSG00000106299|K05747;ENSG00000134318|K17388;ENSG00000136869|K10160;ENSG00000150093|K05719;ENSG00000154229|K02677;ENSG00000197822|K06088;ENSG00000213212|K11294;ENSG00000215388|K05692;ENSG00000226284|K05756;ENSG00000230847|K06088;ENSG00000231340|K05692;ENSG00000232593|K05692;ENSG00000237350|K04393;ENSG00000258947|K07375;ENSG0000…	19	ENSG00000111229|K05756;ENSG00000127589|K07375;ENSG00000127824|K07374;ENSG00000130429|K05757;ENSG00000136950|K05754;ENSG00000162704|K05754;ENSG00000167553|K07374;ENSG00000176014|K07375;ENSG00000188229|K07375;ENSG00000230513|K07374;ENSG00000241553|K05755;ENSG00000243635|K08007;ENSG00000256745|K05756	13	http://www.kegg.jp/pathway/map05130+K04514+K06619+K07375+K05747+K17388+K10160+K05719+K02677+K06088+K11294+K05692+K05756+K04393+K07374+K05757+K05754+K05755+K08007	no
Vascular smooth muscle contraction	map04270	44	148	2765	11674	0.111903	0.259236	ENSG00000058272|K06270;ENSG00000065534|K00907;ENSG00000067900|K04514;ENSG00000077157|K12329;ENSG00000081248|K04857;ENSG00000096433|K04960;ENSG00000105499|K16342;ENSG00000120063|K04639;ENSG00000121281|K08047;ENSG00000122786|K12327;ENSG00000123104|K04959;ENSG00000128271|K04266;ENSG00000129007|K02183;ENSG00000129467|K08044;ENSG00000132694|K12331;ENSG00000134318|K17388;ENSG00000138031|K08043;ENSG0000…	ENSG00000058272|K06270;ENSG00000065534|K00907;ENSG00000067900|K04514;ENSG00000077157|K12329;ENSG00000081248|K04857;ENSG00000096433|K04960;ENSG00000105499|K16342;ENSG00000120063|K04639;ENSG00000121281|K08047;ENSG00000122786|K12327;ENSG00000123104|K04959;ENSG00000128271|K04266;ENSG00000129007|K02183;ENSG00000129467|K08044;ENSG00000132694|K12331;ENSG00000134318|K17388;ENSG00000138031|K08043;ENSG0000…	34	ENSG00000092841|K12751;ENSG00000101335|K12755;ENSG00000102001|K04853;ENSG00000126934|K04369;ENSG00000137288|K04960;ENSG00000143933|K02183;ENSG00000172531|K06269;ENSG00000196465|K12751;ENSG00000224680|K01047;ENSG00000230626|K04369	10	http://www.kegg.jp/pathway/map04270+K06270+K00907+K04514+K12329+K04857+K04960+K16342+K04639+K08047+K12327+K04959+K04266+K02183+K08044+K12331+K17388+K08043+K04958+K12318+K02677+K04634+K04936+K12324+K04263+K08049+K12323+K04939+K08045+K08046+K05858+K07532+K16343+K12751+K12755+K04853+K04369+K06269+K01047	no
PPAR signaling pathway	map03320	27	85	2782	11737	0.116114	0.266982	ENSG00000068366|K01897;ENSG00000095637|K06086;ENSG00000099194|K00507;ENSG00000110090|K08765;ENSG00000113790|K07514;ENSG00000121769|K08752;ENSG00000130377|K15013;ENSG00000140992|K06276;ENSG00000166333|K06272;ENSG00000166819|K08768;ENSG00000186951|K07294;ENSG00000205560|K19523;ENSG00000235910|K08757;ENSG00000254413|K19523;ENSG00000083807|K08748;ENSG00000100889|K01596;ENSG00000109424|K08769;ENSG0000…	ENSG00000068366|K01897;ENSG00000095637|K06086;ENSG00000099194|K00507;ENSG00000110090|K08765;ENSG00000113790|K07514;ENSG00000121769|K08752;ENSG00000130377|K15013;ENSG00000140992|K06276;ENSG00000166333|K06272;ENSG00000166819|K08768;ENSG00000186951|K07294;ENSG00000205560|K19523;ENSG00000235910|K08757;ENSG00000254413|K19523	14	ENSG00000083807|K08748;ENSG00000100889|K01596;ENSG00000109424|K08769;ENSG00000145284|K00507;ENSG00000147872|K17284;ENSG00000150991|K08770;ENSG00000155368|K08762;ENSG00000164687|K08754;ENSG00000167114|K08745;ENSG00000167772|K08767;ENSG00000170323|K08753;ENSG00000198814|K00864;ENSG00000234964|K08754	13	http://www.kegg.jp/pathway/map03320+K01897+K06086+K00507+K08765+K07514+K08752+K15013+K06276+K06272+K08768+K07294+K19523+K08757+K08748+K01596+K08769+K17284+K08770+K08762+K08754+K08745+K08767+K08753+K00864	no
Apoptosis - multiple species	map04215	15	42	2794	11780	0.117547	0.268453	ENSG00000023445|K16060;ENSG00000064300|K02583;ENSG00000101966|K04725;ENSG00000115760|K10586;ENSG00000120868|K02084;ENSG00000153094|K16341;ENSG00000184047|K10522;ENSG00000087088|K02159;ENSG00000089685|K08731;ENSG00000105327|K10132;ENSG00000115317|K08669;ENSG00000141682|K10131;ENSG00000171552|K04570;ENSG00000172115|K08738;ENSG00000176720|K02561;	ENSG00000023445|K16060;ENSG00000064300|K02583;ENSG00000101966|K04725;ENSG00000115760|K10586;ENSG00000120868|K02084;ENSG00000153094|K16341;ENSG00000184047|K10522	7	ENSG00000087088|K02159;ENSG00000089685|K08731;ENSG00000105327|K10132;ENSG00000115317|K08669;ENSG00000141682|K10131;ENSG00000171552|K04570;ENSG00000172115|K08738;ENSG00000176720|K02561	8	http://www.kegg.jp/pathway/map04215+K16060+K02583+K04725+K10586+K02084+K16341+K10522+K02159+K08731+K10132+K08669+K10131+K04570+K08738+K02561	no
Aldosterone-regulated sodium reabsorption	map04960	12	32	2797	11790	0.12298	0.278975	ENSG00000051382|K00922;ENSG00000117461|K02649;ENSG00000121879|K00922;ENSG00000133703|K07827;ENSG00000140992|K06276;ENSG00000145675|K02649;ENSG00000154229|K02677;ENSG00000169047|K16172;ENSG00000171105|K04527;ENSG00000171608|K00922;ENSG00000175793|K06644;ENSG00000176387|K00071;	ENSG00000051382|K00922;ENSG00000117461|K02649;ENSG00000121879|K00922;ENSG00000133703|K07827;ENSG00000140992|K06276;ENSG00000145675|K02649;ENSG00000154229|K02677;ENSG00000169047|K16172;ENSG00000171105|K04527;ENSG00000171608|K00922	10	ENSG00000175793|K06644;ENSG00000176387|K00071	2	http://www.kegg.jp/pathway/map04960+K00922+K02649+K07827+K06276+K02677+K16172+K04527+K06644+K00071	no
Glycosaminoglycan degradation	map00531	9	22	2800	11800	0.124467	0.280466	ENSG00000010404|K01136;ENSG00000114378|K01197;ENSG00000135677|K01137;ENSG00000165102|K10532;ENSG00000241489|K01136;ENSG00000261460|K12373;ENSG00000068001|K01197;ENSG00000108784|K01205;ENSG00000213614|K12373;	ENSG00000010404|K01136;ENSG00000114378|K01197;ENSG00000135677|K01137;ENSG00000165102|K10532;ENSG00000241489|K01136;ENSG00000261460|K12373	6	ENSG00000068001|K01197;ENSG00000108784|K01205;ENSG00000213614|K12373	3	http://www.kegg.jp/pathway/map00531+K01136+K01197+K01137+K10532+K12373+K01205	no
Vibrio cholerae infection	map05110	24	75	2785	11747	0.12632	0.282757	ENSG00000065665|K10956;ENSG00000104067|K05701;ENSG00000119139|K06098;ENSG00000124181|K01116;ENSG00000138031|K08043;ENSG00000154229|K02677;ENSG00000162104|K08049;ENSG00000185883|K02155;ENSG00000197930|K10950;ENSG00000215388|K05692;ENSG00000226648|K01116;ENSG00000231340|K05692;ENSG00000232593|K05692;ENSG00000280300|K02154;ENSG00000047249|K02144;ENSG00000100554|K02149;ENSG00000105929|K02154;ENSG0000…	ENSG00000065665|K10956;ENSG00000104067|K05701;ENSG00000119139|K06098;ENSG00000124181|K01116;ENSG00000138031|K08043;ENSG00000154229|K02677;ENSG00000162104|K08049;ENSG00000185883|K02155;ENSG00000197930|K10950;ENSG00000215388|K05692;ENSG00000226648|K01116;ENSG00000231340|K05692;ENSG00000232593|K05692;ENSG00000280300|K02154	14	ENSG00000047249|K02144;ENSG00000100554|K02149;ENSG00000105929|K02154;ENSG00000106803|K09481;ENSG00000113732|K02153;ENSG00000117410|K03661;ENSG00000128524|K02151;ENSG00000131100|K02150;ENSG00000132432|K07342;ENSG00000159720|K02146	10	http://www.kegg.jp/pathway/map05110+K10956+K05701+K06098+K01116+K08043+K02677+K08049+K02155+K10950+K05692+K02154+K02144+K02149+K09481+K02153+K03661+K02151+K02150+K07342+K02146	no
Basal cell carcinoma	map05217	19	57	2790	11765	0.128229	0.285141	ENSG00000082701|K03083;ENSG00000106571|K06230;ENSG00000107882|K06229;ENSG00000114251|K00444;ENSG00000122008|K03511;ENSG00000134982|K02085;ENSG00000143816|K01064;ENSG00000148737|K04491;ENSG00000163251|K02375;ENSG00000164930|K02376;ENSG00000180340|K02235;ENSG00000185920|K06225;ENSG00000087088|K02159;ENSG00000099860|K04402;ENSG00000107404|K02353;ENSG00000116717|K04402;ENSG00000125378|K04662;ENSG0000…	ENSG00000082701|K03083;ENSG00000106571|K06230;ENSG00000107882|K06229;ENSG00000114251|K00444;ENSG00000122008|K03511;ENSG00000134982|K02085;ENSG00000143816|K01064;ENSG00000148737|K04491;ENSG00000163251|K02375;ENSG00000164930|K02376;ENSG00000180340|K02235;ENSG00000185920|K06225	12	ENSG00000087088|K02159;ENSG00000099860|K04402;ENSG00000107404|K02353;ENSG00000116717|K04402;ENSG00000125378|K04662;ENSG00000138795|K04492;ENSG00000169884|K01357	7	http://www.kegg.jp/pathway/map05217+K03083+K06230+K06229+K00444+K03511+K02085+K01064+K04491+K02375+K02376+K02235+K06225+K02159+K04402+K02353+K04662+K04492+K01357	no
Renin secretion	map04924	22	68	2787	11754	0.129787	0.286222	ENSG00000081248|K04857;ENSG00000096433|K04960;ENSG00000118260|K05870;ENSG00000123104|K04959;ENSG00000123700|K04996;ENSG00000129007|K02183;ENSG00000138814|K04348;ENSG00000150995|K04958;ENSG00000152402|K12318;ENSG00000156052|K04634;ENSG00000156113|K04936;ENSG00000163485|K04265;ENSG00000169418|K12323;ENSG00000173175|K08045;ENSG00000174233|K08046;ENSG00000182621|K05858;ENSG00000229097|K02183;ENSG0000…	ENSG00000081248|K04857;ENSG00000096433|K04960;ENSG00000118260|K05870;ENSG00000123104|K04959;ENSG00000123700|K04996;ENSG00000129007|K02183;ENSG00000138814|K04348;ENSG00000150995|K04958;ENSG00000152402|K12318;ENSG00000156052|K04634;ENSG00000156113|K04936;ENSG00000163485|K04265;ENSG00000169418|K12323;ENSG00000173175|K08045;ENSG00000174233|K08046;ENSG00000182621|K05858;ENSG00000229097|K02183	17	ENSG00000102001|K04853;ENSG00000137288|K04960;ENSG00000143933|K02183;ENSG00000169252|K04142;ENSG00000276045|K16056	5	http://www.kegg.jp/pathway/map04924+K04857+K04960+K05870+K04959+K04996+K02183+K04348+K04958+K12318+K04634+K04936+K04265+K12323+K08045+K08046+K05858+K04853+K04142+K16056	no
Vasopressin-regulated water reabsorption	map04962	17	50	2792	11772	0.130409	0.286222	ENSG00000111540|K07888;ENSG00000118260|K05870;ENSG00000135720|K10416;ENSG00000138031|K08043;ENSG00000162104|K08049;ENSG00000174233|K08046;ENSG00000182158|K09048;ENSG00000187240|K10414;ENSG00000197102|K10413;ENSG00000204843|K04648;ENSG00000258959|K10413;ENSG00000260075|K06027;ENSG00000088986|K10418;ENSG00000104671|K10428;ENSG00000108774|K07889;ENSG00000143578|K09048;ENSG00000185236|K07905;	ENSG00000111540|K07888;ENSG00000118260|K05870;ENSG00000135720|K10416;ENSG00000138031|K08043;ENSG00000162104|K08049;ENSG00000174233|K08046;ENSG00000182158|K09048;ENSG00000187240|K10414;ENSG00000197102|K10413;ENSG00000204843|K04648;ENSG00000258959|K10413;ENSG00000260075|K06027	12	ENSG00000088986|K10418;ENSG00000104671|K10428;ENSG00000108774|K07889;ENSG00000143578|K09048;ENSG00000185236|K07905	5	http://www.kegg.jp/pathway/map04962+K07888+K05870+K10416+K08043+K08049+K08046+K09048+K10414+K10413+K04648+K06027+K10418+K10428+K07889+K07905	no
Apoptosis - fly	map04214	29	94	2780	11728	0.131685	0.287158	ENSG00000073282|K10149;ENSG00000101966|K04725;ENSG00000102699|K10798;ENSG00000109381|K09428;ENSG00000115760|K10586;ENSG00000120868|K02084;ENSG00000131023|K08791;ENSG00000133703|K07827;ENSG00000146648|K04361;ENSG00000149311|K04728;ENSG00000150457|K08791;ENSG00000172071|K08860;ENSG00000175054|K06640;ENSG00000197442|K04426;ENSG00000203616|K07870;ENSG00000234345|K09428;ENSG00000265474|K09848;ENSG0000…	ENSG00000073282|K10149;ENSG00000101966|K04725;ENSG00000102699|K10798;ENSG00000109381|K09428;ENSG00000115760|K10586;ENSG00000120868|K02084;ENSG00000131023|K08791;ENSG00000133703|K07827;ENSG00000146648|K04361;ENSG00000149311|K04728;ENSG00000150457|K08791;ENSG00000172071|K08860;ENSG00000175054|K06640;ENSG00000197442|K04426;ENSG00000203616|K07870;ENSG00000234345|K09428;ENSG00000265474|K09848;ENSG0000…	18	ENSG00000100300|K05770;ENSG00000115317|K08669;ENSG00000123131|K03386;ENSG00000128272|K04374;ENSG00000143507|K20216;ENSG00000145741|K01527;ENSG00000172115|K08738;ENSG00000176720|K02561;ENSG00000228218|K04374;ENSG00000273628|K10798;ENSG00000282978|K01527	11	http://www.kegg.jp/pathway/map04214+K10149+K04725+K10798+K09428+K10586+K02084+K08791+K07827+K04361+K04728+K08860+K06640+K04426+K07870+K09848+K05770+K08669+K03386+K04374+K20216+K01527+K08738+K02561	no
Morphine addiction	map05032	27	87	2782	11735	0.136201	0.295102	ENSG00000087258|K04534;ENSG00000102287|K05185;ENSG00000111664|K07825;ENSG00000111886|K05190;ENSG00000112541|K18438;ENSG00000113448|K13293;ENSG00000114450|K04538;ENSG00000121281|K08047;ENSG00000127588|K04547;ENSG00000127928|K04548;ENSG00000129467|K08044;ENSG00000137486|K04439;ENSG00000138031|K08043;ENSG00000154229|K02677;ENSG00000162104|K08049;ENSG00000163485|K04265;ENSG00000167083|K04549;ENSG0000…	ENSG00000087258|K04534;ENSG00000102287|K05185;ENSG00000111664|K07825;ENSG00000111886|K05190;ENSG00000112541|K18438;ENSG00000113448|K13293;ENSG00000114450|K04538;ENSG00000121281|K08047;ENSG00000127588|K04547;ENSG00000127928|K04548;ENSG00000129467|K08044;ENSG00000137486|K04439;ENSG00000138031|K08043;ENSG00000154229|K02677;ENSG00000162104|K08049;ENSG00000163485|K04265;ENSG00000167083|K04549;ENSG0000…	22	ENSG00000127920|K04546;ENSG00000141480|K04439;ENSG00000172354|K04537;ENSG00000173020|K00910;ENSG00000174021|K04542	5	http://www.kegg.jp/pathway/map05032+K04534+K05185+K07825+K05190+K18438+K13293+K04538+K08047+K04547+K04548+K08044+K04439+K08043+K02677+K08049+K04265+K04549+K08045+K08046+K04615+K04539+K04546+K04537+K00910+K04542	no
Fatty acid elongation	map00062	10	26	2799	11796	0.137407	0.295819	ENSG00000206527|K10703;ENSG00000097021|K17360;ENSG00000116353|K07512;ENSG00000119915|K10248;ENSG00000127884|K07511;ENSG00000138796|K00022;ENSG00000165996|K10703;ENSG00000167315|K07508;ENSG00000177465|K01068;ENSG00000235043|K10258;	ENSG00000206527|K10703	1	ENSG00000097021|K17360;ENSG00000116353|K07512;ENSG00000119915|K10248;ENSG00000127884|K07511;ENSG00000138796|K00022;ENSG00000165996|K10703;ENSG00000167315|K07508;ENSG00000177465|K01068;ENSG00000235043|K10258	9	http://www.kegg.jp/pathway/map00062+K10703+K17360+K07512+K10248+K07511+K00022+K07508+K01068+K10258	no
Nicotinate and nicotinamide metabolism	map00760	14	40	2795	11782	0.139888	0.299254	ENSG00000004468|K01242;ENSG00000076685|K01081;ENSG00000103485|K00767;ENSG00000112992|K00323;ENSG00000135318|K19970;ENSG00000157064|K06210;ENSG00000197594|K01513;ENSG00000258524|K01081;ENSG00000105835|K03462;ENSG00000122643|K01081;ENSG00000125458|K01081;ENSG00000166741|K00541;ENSG00000198805|K03783;ENSG00000205309|K01081;	ENSG00000004468|K01242;ENSG00000076685|K01081;ENSG00000103485|K00767;ENSG00000112992|K00323;ENSG00000135318|K19970;ENSG00000157064|K06210;ENSG00000197594|K01513;ENSG00000258524|K01081	8	ENSG00000105835|K03462;ENSG00000122643|K01081;ENSG00000125458|K01081;ENSG00000166741|K00541;ENSG00000198805|K03783;ENSG00000205309|K01081	6	http://www.kegg.jp/pathway/map00760+K01242+K01081+K00767+K00323+K19970+K06210+K01513+K03462+K00541+K03783	no
Sulfur relay system	map04122	4	7	2805	11815	0.143775	0.305634	ENSG00000128311|K01011;ENSG00000167118|K12161;ENSG00000174177|K14169;ENSG00000269388|K14168;	.	0	ENSG00000128311|K01011;ENSG00000167118|K12161;ENSG00000174177|K14169;ENSG00000269388|K14168	4	http://www.kegg.jp/pathway/map04122+K01011+K12161+K14169+K14168	no
Butanoate metabolism	map00650	11	30	2798	11792	0.14847	0.313644	ENSG00000112294|K00139;ENSG00000112972|K01641;ENSG00000113790|K07514;ENSG00000183044|K13524;ENSG00000215009|K01896;ENSG00000237438|K01896;ENSG00000117305|K01640;ENSG00000122971|K00248;ENSG00000127884|K07511;ENSG00000138796|K00022;ENSG00000161267|K00019;	ENSG00000112294|K00139;ENSG00000112972|K01641;ENSG00000113790|K07514;ENSG00000183044|K13524;ENSG00000215009|K01896;ENSG00000237438|K01896	6	ENSG00000117305|K01640;ENSG00000122971|K00248;ENSG00000127884|K07511;ENSG00000138796|K00022;ENSG00000161267|K00019	5	http://www.kegg.jp/pathway/map00650+K00139+K01641+K07514+K13524+K01896+K01640+K00248+K07511+K00022+K00019	no
Phototransduction - fly	map04745	14	41	2795	11781	0.156274	0.328078	ENSG00000127588|K04547;ENSG00000129007|K02183;ENSG00000134780|K13806;ENSG00000150995|K04958;ENSG00000154229|K02677;ENSG00000156052|K04634;ENSG00000182621|K05858;ENSG00000215388|K05692;ENSG00000229097|K02183;ENSG00000231340|K05692;ENSG00000232593|K05692;ENSG00000143933|K02183;ENSG00000164535|K13806;ENSG00000173020|K00910;	ENSG00000127588|K04547;ENSG00000129007|K02183;ENSG00000134780|K13806;ENSG00000150995|K04958;ENSG00000154229|K02677;ENSG00000156052|K04634;ENSG00000182621|K05858;ENSG00000215388|K05692;ENSG00000229097|K02183;ENSG00000231340|K05692;ENSG00000232593|K05692	11	ENSG00000143933|K02183;ENSG00000164535|K13806;ENSG00000173020|K00910	3	http://www.kegg.jp/pathway/map04745+K04547+K02183+K13806+K04958+K02677+K04634+K05858+K05692+K00910	no
Epithelial cell signaling in Helicobacter pylori infection	map05120	28	93	2781	11729	0.1609	0.335704	ENSG00000104067|K05701;ENSG00000105976|K05099;ENSG00000109320|K02580;ENSG00000112062|K04441;ENSG00000124181|K01116;ENSG00000137845|K06704;ENSG00000146648|K04361;ENSG00000151694|K06059;ENSG00000154721|K06735;ENSG00000179295|K07293;ENSG00000185883|K02155;ENSG00000226648|K01116;ENSG00000237350|K04393;ENSG00000280300|K02154;ENSG00000047249|K02144;ENSG00000100554|K02149;ENSG00000103653|K05728;ENSG0000…	ENSG00000104067|K05701;ENSG00000105976|K05099;ENSG00000109320|K02580;ENSG00000112062|K04441;ENSG00000124181|K01116;ENSG00000137845|K06704;ENSG00000146648|K04361;ENSG00000151694|K06059;ENSG00000154721|K06735;ENSG00000179295|K07293;ENSG00000185883|K02155;ENSG00000226648|K01116;ENSG00000237350|K04393;ENSG00000280300|K02154	14	ENSG00000047249|K02144;ENSG00000100554|K02149;ENSG00000103653|K05728;ENSG00000105929|K02154;ENSG00000113070|K08523;ENSG00000113732|K02153;ENSG00000117410|K03661;ENSG00000128524|K02151;ENSG00000131100|K02150;ENSG00000158769|K06089;ENSG00000159720|K02146;ENSG00000169429|K10030;ENSG00000271503|K12499;ENSG00000275882|K07210	14	http://www.kegg.jp/pathway/map05120+K05701+K05099+K02580+K04441+K01116+K06704+K04361+K06059+K06735+K07293+K02155+K04393+K02154+K02144+K02149+K05728+K08523+K02153+K03661+K02151+K02150+K06089+K02146+K10030+K12499+K07210	no
Calcium signaling pathway	map04020	61	221	2748	11601	0.165531	0.337045	ENSG00000004468|K01242;ENSG00000006283|K04854;ENSG00000044446|K07190;ENSG00000058668|K05850;ENSG00000065361|K05084;ENSG00000065534|K00907;ENSG00000067177|K07190;ENSG00000070961|K05850;ENSG00000081248|K04857;ENSG00000089041|K05220;ENSG00000096433|K04960;ENSG00000101188|K04211;ENSG00000102893|K07190;ENSG00000105464|K05212;ENSG00000113721|K05089;ENSG00000120899|K05871;ENSG00000121281|K08047;ENSG0000…	ENSG00000004468|K01242;ENSG00000006283|K04854;ENSG00000044446|K07190;ENSG00000058668|K05850;ENSG00000065361|K05084;ENSG00000065534|K00907;ENSG00000067177|K07190;ENSG00000070961|K05850;ENSG00000081248|K04857;ENSG00000089041|K05220;ENSG00000096433|K04960;ENSG00000101188|K04211;ENSG00000102893|K07190;ENSG00000105464|K05212;ENSG00000113721|K05089;ENSG00000120899|K05871;ENSG00000121281|K08047;ENSG0000…	45	ENSG00000005022|K05863;ENSG00000060558|K04637;ENSG00000102001|K04853;ENSG00000108179|K09565;ENSG00000137288|K04960;ENSG00000137825|K00911;ENSG00000143933|K02183;ENSG00000151729|K05863;ENSG00000156873|K00871;ENSG00000165637|K15040;ENSG00000169100|K05863;ENSG00000169252|K04142;ENSG00000172974|K15040;ENSG00000176170|K04718;ENSG00000260442|K05853;ENSG00000276045|K16056	16	http://www.kegg.jp/pathway/map04020+K01242+K04854+K07190+K05850+K05084+K00907+K04857+K05220+K04960+K04211+K05212+K05089+K05871+K08047+K04959+K01116+K04169+K04266+K02183+K08044+K08043+K04348+K04361+K04157+K04958+K04603+K02677+K04634+K05211+K08049+K03916+K04279+K05853+K04229+K03914+K05858+K04163+K04963+K04297+K05862+K05863+K04637+K04853+K09565+K00911+K00871+K15040+K04142+K04718+K16056	no
Hedgehog signaling pathway - fly	map04341	15	45	2794	11777	0.163083	0.337045	ENSG00000072803|K03362;ENSG00000082701|K03083;ENSG00000107882|K06229;ENSG00000163482|K06228;ENSG00000164778|K09319;ENSG00000166167|K03362;ENSG00000169118|K08958;ENSG00000185920|K06225;ENSG00000237854|K04678;ENSG00000242687|K04678;ENSG00000248121|K04678;ENSG00000100387|K03868;ENSG00000113558|K03094;ENSG00000125378|K04662;ENSG00000229635|K03362;	ENSG00000072803|K03362;ENSG00000082701|K03083;ENSG00000107882|K06229;ENSG00000163482|K06228;ENSG00000164778|K09319;ENSG00000166167|K03362;ENSG00000169118|K08958;ENSG00000185920|K06225;ENSG00000237854|K04678;ENSG00000242687|K04678;ENSG00000248121|K04678	11	ENSG00000100387|K03868;ENSG00000113558|K03094;ENSG00000125378|K04662;ENSG00000229635|K03362	4	http://www.kegg.jp/pathway/map04341+K03362+K03083+K06229+K06228+K09319+K08958+K06225+K04678+K03868+K03094+K04662	no
Herpes simplex infection	map05168	78	288	2731	11534	0.165294	0.337045	ENSG00000005339|K04498;ENSG00000049246|K21945;ENSG00000055332|K16195;ENSG00000082512|K09849;ENSG00000085514|K15411;ENSG00000088888|K12648;ENSG00000096063|K15409;ENSG00000096968|K04447;ENSG00000100393|K04498;ENSG00000106804|K03994;ENSG00000108691|K14624;ENSG00000109320|K02580;ENSG00000111331|K14216;ENSG00000111335|K14216;ENSG00000111727|K14966;ENSG00000115415|K11220;ENSG00000125730|K03990;ENSG0000…	ENSG00000005339|K04498;ENSG00000049246|K21945;ENSG00000055332|K16195;ENSG00000082512|K09849;ENSG00000085514|K15411;ENSG00000088888|K12648;ENSG00000096063|K15409;ENSG00000096968|K04447;ENSG00000100393|K04498;ENSG00000106804|K03994;ENSG00000108691|K14624;ENSG00000109320|K02580;ENSG00000111331|K14216;ENSG00000111335|K14216;ENSG00000111727|K14966;ENSG00000115415|K11220;ENSG00000125730|K03990;ENSG0000…	49	ENSG00000099804|K02207;ENSG00000105373|K14840;ENSG00000113558|K03094;ENSG00000115875|K12896;ENSG00000123374|K02206;ENSG00000125538|K04519;ENSG00000126456|K05411;ENSG00000126759|K15412;ENSG00000136244|K05405;ENSG00000157873|K05152;ENSG00000159479|K15129;ENSG00000161547|K12891;ENSG00000168811|K05406;ENSG00000170345|K04379;ENSG00000171855|K05415;ENSG00000172115|K08738;ENSG00000172531|K06269;ENSG0000…	29	http://www.kegg.jp/pathway/map05168+K04498+K21945+K16195+K09849+K15411+K12648+K15409+K04447+K03994+K14624+K02580+K14216+K14966+K11220+K03990+K05477+K16196+K03129+K02633+K02223+K01165+K05131+K05133+K11217+K05401+K08860+K07293+K03006+K03121+K15129+K03156+K11299+K12886+K07211+K02207+K14840+K03094+K12896+K02206+K04519+K05411+K15412+K05405+K05152+K12891+K05406+K04379+K05415+K08738+K06269+K12881+K09447…	no
Viral carcinogenesis	map05203	74	272	2735	11550	0.164108	0.337045	ENSG00000005339|K04498;ENSG00000051382|K00922;ENSG00000055332|K16195;ENSG00000075711|K12076;ENSG00000082512|K09849;ENSG00000089159|K05760;ENSG00000094631|K11407;ENSG00000100393|K04498;ENSG00000100429|K18671;ENSG00000103423|K09504;ENSG00000103479|K16332;ENSG00000105639|K11218;ENSG00000105810|K02091;ENSG00000109320|K02580;ENSG00000110092|K04503;ENSG00000111642|K11643;ENSG00000114062|K10587;ENSG0000…	ENSG00000005339|K04498;ENSG00000051382|K00922;ENSG00000055332|K16195;ENSG00000075711|K12076;ENSG00000082512|K09849;ENSG00000089159|K05760;ENSG00000094631|K11407;ENSG00000100393|K04498;ENSG00000100429|K18671;ENSG00000103423|K09504;ENSG00000103479|K16332;ENSG00000105639|K11218;ENSG00000105810|K02091;ENSG00000109320|K02580;ENSG00000110092|K04503;ENSG00000111642|K11643;ENSG00000114062|K10587;ENSG0000…	49	ENSG00000002330|K02158;ENSG00000002822|K06638;ENSG00000070501|K02330;ENSG00000087088|K02159;ENSG00000099901|K15306;ENSG00000103043|K15305;ENSG00000105173|K06626;ENSG00000108773|K06062;ENSG00000112576|K10152;ENSG00000117399|K03363;ENSG00000123374|K02206;ENSG00000126456|K05411;ENSG00000128272|K04374;ENSG00000135446|K02089;ENSG00000137947|K03124;ENSG00000140307|K03123;ENSG00000141682|K10131;ENSG0000…	25	http://www.kegg.jp/pathway/map05203+K04498+K00922+K16195+K12076+K09849+K05760+K11407+K18671+K09504+K16332+K11218+K02091+K02580+K04503+K11643+K10587+K06062+K02649+K05870+K03990+K10691+K07827+K05060+K06618+K11217+K09254+K03122+K04692+K16198+K06626+K09048+K03142+K11252+K11254+K11594+K16197+K06067+K04393+K12886+K11408+K02158+K06638+K02330+K02159+K15306+K15305+K10152+K03363+K02206+K05411+K04374+K02089…	no
Dorso-ventral axis formation	map04320	9	24	2800	11798	0.167571	0.337201	ENSG00000100485|K03099;ENSG00000113742|K02602;ENSG00000115904|K03099;ENSG00000133703|K07827;ENSG00000134250|K20994;ENSG00000134278|K02098;ENSG00000139083|K03211;ENSG00000146648|K04361;ENSG00000148400|K02599;	ENSG00000100485|K03099;ENSG00000113742|K02602;ENSG00000115904|K03099;ENSG00000133703|K07827;ENSG00000134250|K20994;ENSG00000134278|K02098;ENSG00000139083|K03211;ENSG00000146648|K04361;ENSG00000148400|K02599	9	.	0	http://www.kegg.jp/pathway/map04320+K03099+K02602+K07827+K20994+K02098+K03211+K04361+K02599	no
Th17 cell differentiation	map04659	31	105	2778	11717	0.167922	0.337201	ENSG00000069667|K08532;ENSG00000072736|K17333;ENSG00000096968|K04447;ENSG00000101096|K17332;ENSG00000104998|K19598;ENSG00000105639|K11218;ENSG00000106799|K04674;ENSG00000109320|K02580;ENSG00000110944|K05426;ENSG00000112062|K04441;ENSG00000115415|K11220;ENSG00000124181|K01116;ENSG00000134352|K05060;ENSG00000138814|K04348;ENSG00000159128|K05133;ENSG00000159216|K08367;ENSG00000162434|K11217;ENSG0000…	ENSG00000069667|K08532;ENSG00000072736|K17333;ENSG00000096968|K04447;ENSG00000101096|K17332;ENSG00000104998|K19598;ENSG00000105639|K11218;ENSG00000106799|K04674;ENSG00000109320|K02580;ENSG00000110944|K05426;ENSG00000112062|K04441;ENSG00000115415|K11220;ENSG00000124181|K01116;ENSG00000134352|K05060;ENSG00000138814|K04348;ENSG00000159128|K05133;ENSG00000159216|K08367;ENSG00000162434|K11217;ENSG0000…	26	ENSG00000125538|K04519;ENSG00000136244|K05405;ENSG00000170345|K04379;ENSG00000223865|K06752;ENSG00000275882|K07210	5	http://www.kegg.jp/pathway/map04659+K08532+K17333+K04447+K17332+K19598+K11218+K04674+K02580+K05426+K04441+K11220+K01116+K05060+K04348+K05133+K08367+K11217+K04388+K11225+K04500+K04692+K05856+K04723+K07203+K07362+K04519+K05405+K04379+K06752+K07210	no
Valine, leucine and isoleucine biosynthesis	map00290	2	2	2807	11820	0.1686	0.337201	ENSG00000105552|K00826;ENSG00000139410|K17989;	.	0	ENSG00000105552|K00826;ENSG00000139410|K17989	2	http://www.kegg.jp/pathway/map00290+K00826+K17989	no
Serotonergic synapse	map04726	35	121	2774	11701	0.175408	0.348753	ENSG00000081248|K04857;ENSG00000087258|K04534;ENSG00000095303|K00509;ENSG00000096433|K04960;ENSG00000105499|K16342;ENSG00000108839|K00458;ENSG00000111664|K07825;ENSG00000114450|K04538;ENSG00000123104|K04959;ENSG00000127588|K04547;ENSG00000127928|K04548;ENSG00000133703|K07827;ENSG00000135312|K04153;ENSG00000144935|K04964;ENSG00000147246|K04157;ENSG00000150995|K04958;ENSG00000154229|K02677;ENSG0000…	ENSG00000081248|K04857;ENSG00000087258|K04534;ENSG00000095303|K00509;ENSG00000096433|K04960;ENSG00000105499|K16342;ENSG00000108839|K00458;ENSG00000111664|K07825;ENSG00000114450|K04538;ENSG00000123104|K04959;ENSG00000127588|K04547;ENSG00000127928|K04548;ENSG00000133703|K07827;ENSG00000135312|K04153;ENSG00000144935|K04964;ENSG00000147246|K04157;ENSG00000150995|K04958;ENSG00000154229|K02677;ENSG0000…	28	ENSG00000073756|K11987;ENSG00000102001|K04853;ENSG00000120129|K21278;ENSG00000127920|K04546;ENSG00000137288|K04960;ENSG00000172354|K04537;ENSG00000174021|K04542	7	http://www.kegg.jp/pathway/map04726+K04857+K04534+K00509+K04960+K16342+K00458+K07825+K04538+K04959+K04547+K04548+K07827+K04153+K04964+K04157+K04958+K02677+K04634+K08155+K04549+K08045+K05858+K04163+K04892+K04539+K11987+K04853+K21278+K04546+K04537+K04542	no
Prion diseases	map05020	12	35	2797	11787	0.177256	0.350365	ENSG00000106804|K03994;ENSG00000135862|K05635;ENSG00000148400|K02599;ENSG00000149294|K06491;ENSG00000087088|K02159;ENSG00000120738|K09203;ENSG00000125538|K04519;ENSG00000126934|K04369;ENSG00000136244|K05405;ENSG00000142168|K04565;ENSG00000230626|K04369;ENSG00000271503|K12499;	ENSG00000106804|K03994;ENSG00000135862|K05635;ENSG00000148400|K02599;ENSG00000149294|K06491	4	ENSG00000087088|K02159;ENSG00000120738|K09203;ENSG00000125538|K04519;ENSG00000126934|K04369;ENSG00000136244|K05405;ENSG00000142168|K04565;ENSG00000230626|K04369;ENSG00000271503|K12499	8	http://www.kegg.jp/pathway/map05020+K03994+K05635+K02599+K06491+K02159+K09203+K04519+K04369+K05405+K04565+K12499	no
Cholesterol metabolism	map04979	18	57	2791	11765	0.179506	0.352751	ENSG00000087237|K16835;ENSG00000101670|K22284;ENSG00000123384|K04550;ENSG00000130164|K12473;ENSG00000130208|K22286;ENSG00000134243|K12388;ENSG00000144959|K14349;ENSG00000165029|K05641;ENSG00000166035|K22283;ENSG00000235910|K08757;ENSG00000254595|K05862;ENSG00000100300|K05770;ENSG00000119655|K13443;ENSG00000147465|K16931;ENSG00000163956|K22290;ENSG00000165637|K15040;ENSG00000167772|K08767;ENSG0000…	ENSG00000087237|K16835;ENSG00000101670|K22284;ENSG00000123384|K04550;ENSG00000130164|K12473;ENSG00000130208|K22286;ENSG00000134243|K12388;ENSG00000144959|K14349;ENSG00000165029|K05641;ENSG00000166035|K22283;ENSG00000235910|K08757;ENSG00000254595|K05862	11	ENSG00000100300|K05770;ENSG00000119655|K13443;ENSG00000147465|K16931;ENSG00000163956|K22290;ENSG00000165637|K15040;ENSG00000167772|K08767;ENSG00000172974|K15040	7	http://www.kegg.jp/pathway/map04979+K16835+K22284+K04550+K12473+K22286+K12388+K14349+K05641+K22283+K08757+K05862+K05770+K13443+K16931+K22290+K15040+K08767	no
Glycerolipid metabolism	map00561	22	72	2787	11750	0.180759	0.353159	ENSG00000006530|K09881;ENSG00000058866|K00901;ENSG00000062282|K11160;ENSG00000077044|K00901;ENSG00000100344|K13534;ENSG00000101670|K22284;ENSG00000102780|K00901;ENSG00000119927|K00629;ENSG00000132793|K15728;ENSG00000134324|K15728;ENSG00000153933|K00901;ENSG00000162407|K01080;ENSG00000166035|K22283;ENSG00000172197|K13517;ENSG00000229991|K00011;ENSG00000111275|K00128;ENSG00000117448|K00002;ENSG0000…	ENSG00000006530|K09881;ENSG00000058866|K00901;ENSG00000062282|K11160;ENSG00000077044|K00901;ENSG00000100344|K13534;ENSG00000101670|K22284;ENSG00000102780|K00901;ENSG00000119927|K00629;ENSG00000132793|K15728;ENSG00000134324|K15728;ENSG00000153933|K00901;ENSG00000162407|K01080;ENSG00000166035|K22283;ENSG00000172197|K13517;ENSG00000229991|K00011	15	ENSG00000111275|K00128;ENSG00000117448|K00002;ENSG00000141934|K01080;ENSG00000149476|K00863;ENSG00000169692|K13509;ENSG00000198074|K00011;ENSG00000198814|K00864	7	http://www.kegg.jp/pathway/map00561+K09881+K00901+K11160+K13534+K22284+K00629+K15728+K01080+K22283+K13517+K00011+K00128+K00002+K00863+K13509+K00864	no
Long-term depression	map04730	19	61	2790	11761	0.183936	0.357301	ENSG00000087258|K04534;ENSG00000096433|K04960;ENSG00000105499|K16342;ENSG00000120063|K04639;ENSG00000123104|K04959;ENSG00000133703|K07827;ENSG00000140443|K05087;ENSG00000150995|K04958;ENSG00000152402|K12318;ENSG00000152822|K04603;ENSG00000154229|K02677;ENSG00000156052|K04634;ENSG00000168970|K16342;ENSG00000182621|K05858;ENSG00000105568|K03456;ENSG00000113575|K04382;ENSG00000126934|K04369;ENSG0000…	ENSG00000087258|K04534;ENSG00000096433|K04960;ENSG00000105499|K16342;ENSG00000120063|K04639;ENSG00000123104|K04959;ENSG00000133703|K07827;ENSG00000140443|K05087;ENSG00000150995|K04958;ENSG00000152402|K12318;ENSG00000152822|K04603;ENSG00000154229|K02677;ENSG00000156052|K04634;ENSG00000168970|K16342;ENSG00000182621|K05858	14	ENSG00000105568|K03456;ENSG00000113575|K04382;ENSG00000126934|K04369;ENSG00000137288|K04960;ENSG00000230626|K04369	5	http://www.kegg.jp/pathway/map04730+K04534+K04960+K16342+K04639+K04959+K07827+K05087+K04958+K12318+K04603+K02677+K04634+K05858+K03456+K04382+K04369	no
Mucin type O-glycan biosynthesis	map00512	11	32	2798	11790	0.189173	0.365375	ENSG00000008513|K00780;ENSG00000109586|K00710;ENSG00000136542|K00710;ENSG00000139629|K00710;ENSG00000143641|K00710;ENSG00000158470|K09905;ENSG00000164574|K00710;ENSG00000257594|K00710;ENSG00000115339|K00710;ENSG00000171155|K09653;ENSG00000187210|K00727;	ENSG00000008513|K00780;ENSG00000109586|K00710;ENSG00000136542|K00710;ENSG00000139629|K00710;ENSG00000143641|K00710;ENSG00000158470|K09905;ENSG00000164574|K00710;ENSG00000257594|K00710	8	ENSG00000115339|K00710;ENSG00000171155|K09653;ENSG00000187210|K00727	3	http://www.kegg.jp/pathway/map00512+K00780+K00710+K09905+K09653+K00727	no
Tuberculosis	map05152	65	240	2744	11582	0.190318	0.365498	ENSG00000003400|K04400;ENSG00000005339|K04498;ENSG00000078142|K00914;ENSG00000090659|K06563;ENSG00000092969|K13376;ENSG00000096968|K04447;ENSG00000100393|K04498;ENSG00000102189|K12478;ENSG00000109320|K02580;ENSG00000110944|K05426;ENSG00000111424|K08539;ENSG00000111540|K07888;ENSG00000112062|K04441;ENSG00000115415|K11220;ENSG00000117020|K04456;ENSG00000118260|K05870;ENSG00000119699|K13377;ENSG0000…	ENSG00000003400|K04400;ENSG00000005339|K04498;ENSG00000078142|K00914;ENSG00000090659|K06563;ENSG00000092969|K13376;ENSG00000096968|K04447;ENSG00000100393|K04498;ENSG00000102189|K12478;ENSG00000109320|K02580;ENSG00000110944|K05426;ENSG00000111424|K08539;ENSG00000111540|K07888;ENSG00000112062|K04441;ENSG00000115415|K11220;ENSG00000117020|K04456;ENSG00000118260|K05870;ENSG00000119699|K13377;ENSG0000…	41	ENSG00000002330|K02158;ENSG00000047249|K02144;ENSG00000064490|K08062;ENSG00000087088|K02159;ENSG00000102879|K13882;ENSG00000105929|K02154;ENSG00000108774|K07889;ENSG00000117410|K03661;ENSG00000117984|K01379;ENSG00000125538|K04519;ENSG00000136244|K05405;ENSG00000143429|K14957;ENSG00000143933|K02183;ENSG00000150782|K05482;ENSG00000153879|K10049;ENSG00000159720|K02146;ENSG00000168811|K05406;ENSG0000…	24	http://www.kegg.jp/pathway/map05152+K04400+K04498+K00914+K06563+K13376+K04447+K12478+K02580+K05426+K08539+K07888+K04441+K11220+K04456+K05870+K13377+K02084+K03990+K02183+K10160+K04348+K06462+K14958+K08061+K05403+K06560+K05133+K06464+K11217+K10165+K07369+K10169+K08060+K02155+K07532+K03156+K04077+K02154+K02158+K02144+K08062+K02159+K13882+K07889+K03661+K01379+K04519+K05405+K14957+K05482+K10049+K02146…	no
C5-Branched dibasic acid metabolism	map00660	1	0	2808	11822	0.19199	0.366624	ENSG00000102794|K17724;	.	0	ENSG00000102794|K17724	1	http://www.kegg.jp/pathway/map00660+K17724	no
MAPK signaling pathway - fly	map04013	42	151	2767	11671	0.204927	0.389131	ENSG00000006432|K04417;ENSG00000068305|K09260;ENSG00000079432|K20225;ENSG00000082898|K14290;ENSG00000085511|K04428;ENSG00000100485|K03099;ENSG00000101849|K04508;ENSG00000111816|K08892;ENSG00000112062|K04441;ENSG00000115808|K17608;ENSG00000115904|K03099;ENSG00000117707|K20211;ENSG00000124782|K20210;ENSG00000133703|K07827;ENSG00000137857|K13411;ENSG00000139083|K03211;ENSG00000145715|K04352;ENSG0000…	ENSG00000006432|K04417;ENSG00000068305|K09260;ENSG00000079432|K20225;ENSG00000082898|K14290;ENSG00000085511|K04428;ENSG00000100485|K03099;ENSG00000101849|K04508;ENSG00000111816|K08892;ENSG00000112062|K04441;ENSG00000115808|K17608;ENSG00000115904|K03099;ENSG00000117707|K20211;ENSG00000124782|K20210;ENSG00000133703|K07827;ENSG00000137857|K13411;ENSG00000139083|K03211;ENSG00000145715|K04352;ENSG0000…	32	ENSG00000034152|K04432;ENSG00000108518|K05759;ENSG00000113575|K04382;ENSG00000125378|K04662;ENSG00000131508|K06689;ENSG00000136158|K17383;ENSG00000143507|K20216;ENSG00000176732|K05759;ENSG00000196470|K04506;ENSG00000233328|K05759	10	http://www.kegg.jp/pathway/map04013+K04417+K09260+K20225+K14290+K04428+K03099+K04508+K08892+K04441+K17608+K20211+K20210+K07827+K13411+K03211+K04352+K04361+K06279+K07293+K12380+K04426+K20223+K05759+K16197+K04432+K04382+K04662+K06689+K17383+K20216+K04506	no
Wnt signaling pathway	map04310	46	167	2763	11655	0.207998	0.392755	ENSG00000005339|K04498;ENSG00000070018|K03068;ENSG00000072736|K17333;ENSG00000072803|K03362;ENSG00000082701|K03083;ENSG00000100393|K04498;ENSG00000100592|K04512;ENSG00000100888|K04494;ENSG00000101096|K17332;ENSG00000101849|K04508;ENSG00000110092|K04503;ENSG00000114251|K00444;ENSG00000119509|K19626;ENSG00000124593|K04511;ENSG00000132386|K19614;ENSG00000134318|K17388;ENSG00000134982|K02085;ENSG0000…	ENSG00000005339|K04498;ENSG00000070018|K03068;ENSG00000072736|K17333;ENSG00000072803|K03362;ENSG00000082701|K03083;ENSG00000100393|K04498;ENSG00000100592|K04512;ENSG00000100888|K04494;ENSG00000101096|K17332;ENSG00000101849|K04508;ENSG00000110092|K04503;ENSG00000114251|K00444;ENSG00000119509|K19626;ENSG00000124593|K04511;ENSG00000132386|K19614;ENSG00000134318|K17388;ENSG00000134982|K02085;ENSG0000…	31	ENSG00000100387|K03868;ENSG00000102312|K00181;ENSG00000107404|K02353;ENSG00000107984|K02165;ENSG00000112576|K10152;ENSG00000113558|K03094;ENSG00000116161|K04507;ENSG00000136997|K04377;ENSG00000138795|K04492;ENSG00000169750|K07861;ENSG00000169884|K01357;ENSG00000175592|K04502;ENSG00000181274|K03096;ENSG00000196470|K04506;ENSG00000229635|K03362	15	http://www.kegg.jp/pathway/map04310+K04498+K03068+K17333+K03362+K03083+K04512+K04494+K17332+K04508+K04503+K00444+K19626+K04511+K19614+K17388+K02085+K04348+K01064+K04491+K02677+K02375+K02376+K04510+K02235+K05858+K04496+K03868+K00181+K02353+K02165+K10152+K03094+K04507+K04377+K04492+K07861+K01357+K04502+K03096+K04506	no
RIG-I-like receptor signaling pathway	map04622	22	74	2787	11748	0.209643	0.393663	ENSG00000003400|K04400;ENSG00000088888|K12648;ENSG00000095015|K04416;ENSG00000101695|K12170;ENSG00000109320|K02580;ENSG00000112062|K04441;ENSG00000121060|K10652;ENSG00000169245|K12671;ENSG00000215301|K11594;ENSG00000232810|K03156;ENSG00000263528|K07211;ENSG00000126456|K05411;ENSG00000127445|K09578;ENSG00000149476|K00863;ENSG00000168811|K05406;ENSG00000169429|K10030;ENSG00000171855|K05415;ENSG0000…	ENSG00000003400|K04400;ENSG00000088888|K12648;ENSG00000095015|K04416;ENSG00000101695|K12170;ENSG00000109320|K02580;ENSG00000112062|K04441;ENSG00000121060|K10652;ENSG00000169245|K12671;ENSG00000215301|K11594;ENSG00000232810|K03156;ENSG00000263528|K07211	11	ENSG00000126456|K05411;ENSG00000127445|K09578;ENSG00000149476|K00863;ENSG00000168811|K05406;ENSG00000169429|K10030;ENSG00000171855|K05415;ENSG00000184995|K05442;ENSG00000185507|K09447;ENSG00000187118|K12651;ENSG00000187608|K12159;ENSG00000275882|K07210	11	http://www.kegg.jp/pathway/map04622+K04400+K12648+K04416+K12170+K02580+K04441+K10652+K12671+K11594+K03156+K07211+K05411+K09578+K00863+K05406+K10030+K05415+K05442+K09447+K12651+K12159+K07210	no
Fatty acid biosynthesis	map00061	5	12	2804	11810	0.214996	0.399277	ENSG00000068366|K01897;ENSG00000076555|K01946;ENSG00000130377|K15013;ENSG00000278540|K11262;ENSG00000100294|K00645;	ENSG00000068366|K01897;ENSG00000076555|K01946;ENSG00000130377|K15013;ENSG00000278540|K11262	4	ENSG00000100294|K00645	1	http://www.kegg.jp/pathway/map00061+K01897+K01946+K15013+K11262+K00645	no
Glycosaminoglycan biosynthesis - keratan sulfate	map00533	5	12	2804	11810	0.214996	0.399277	ENSG00000008513|K00780;ENSG00000156966|K09664;ENSG00000175264|K01022;ENSG00000183196|K09671;ENSG00000117411|K07967;	ENSG00000008513|K00780;ENSG00000156966|K09664;ENSG00000175264|K01022;ENSG00000183196|K09671	4	ENSG00000117411|K07967	1	http://www.kegg.jp/pathway/map00533+K00780+K09664+K01022+K09671+K07967	no
Cocaine addiction	map05030	14	45	2795	11777	0.230897	0.426465	ENSG00000105464|K05212;ENSG00000108370|K13765;ENSG00000109320|K02580;ENSG00000118260|K05870;ENSG00000132535|K11828;ENSG00000161509|K05211;ENSG00000165646|K08155;ENSG00000173175|K08045;ENSG00000182158|K09048;ENSG00000128272|K04374;ENSG00000143578|K09048;ENSG00000164885|K02090;ENSG00000176697|K04355;ENSG00000228218|K04374;	ENSG00000105464|K05212;ENSG00000108370|K13765;ENSG00000109320|K02580;ENSG00000118260|K05870;ENSG00000132535|K11828;ENSG00000161509|K05211;ENSG00000165646|K08155;ENSG00000173175|K08045;ENSG00000182158|K09048	9	ENSG00000128272|K04374;ENSG00000143578|K09048;ENSG00000164885|K02090;ENSG00000176697|K04355;ENSG00000228218|K04374	5	http://www.kegg.jp/pathway/map05030+K05212+K13765+K02580+K05870+K11828+K05211+K08155+K08045+K09048+K04374+K02090+K04355	no
Non-homologous end-joining	map03450	6	16	2803	11806	0.235623	0.432829	ENSG00000113522|K10866;ENSG00000152457|K10887;ENSG00000253729|K06642;ENSG00000280537|K10980;ENSG00000152422|K10886;ENSG00000168496|K04799;	ENSG00000113522|K10866;ENSG00000152457|K10887;ENSG00000253729|K06642;ENSG00000280537|K10980	4	ENSG00000152422|K10886;ENSG00000168496|K04799	2	http://www.kegg.jp/pathway/map03450+K10866+K10887+K06642+K10980+K10886+K04799	no
Transcriptional misregulation in cancer	map05202	81	312	2728	11510	0.253816	0.463729	ENSG00000006468|K09431;ENSG00000058091|K08821;ENSG00000064300|K02583;ENSG00000081189|K04454;ENSG00000082258|K15188;ENSG00000100625|K15615;ENSG00000100985|K01403;ENSG00000105976|K05099;ENSG00000109320|K02580;ENSG00000109685|K11424;ENSG00000110315|K11447;ENSG00000118058|K09186;ENSG00000119508|K08559;ENSG00000122008|K03511;ENSG00000127152|K22046;ENSG00000129315|K15188;ENSG00000132326|K02633;ENSG0000…	ENSG00000006468|K09431;ENSG00000058091|K08821;ENSG00000064300|K02583;ENSG00000081189|K04454;ENSG00000082258|K15188;ENSG00000100625|K15615;ENSG00000100985|K01403;ENSG00000105976|K05099;ENSG00000109320|K02580;ENSG00000109685|K11424;ENSG00000110315|K11447;ENSG00000118058|K09186;ENSG00000119508|K08559;ENSG00000122008|K03511;ENSG00000127152|K22046;ENSG00000129315|K15188;ENSG00000132326|K02633;ENSG0000…	56	ENSG00000087088|K02159;ENSG00000099797|K11447;ENSG00000099860|K04402;ENSG00000104903|K11447;ENSG00000112996|K11447;ENSG00000116717|K04402;ENSG00000125952|K04453;ENSG00000136244|K05405;ENSG00000136997|K04377;ENSG00000140379|K02162;ENSG00000143294|K13105;ENSG00000149968|K01394;ENSG00000152804|K08024;ENSG00000164400|K05427;ENSG00000166145|K15619;ENSG00000169429|K10030;ENSG00000169696|K15627;ENSG0000…	25	http://www.kegg.jp/pathway/map05202+K09431+K08821+K02583+K04454+K15188+K15615+K01403+K05099+K02580+K11424+K11447+K09186+K08559+K03511+K22046+K02633+K08854+K03211+K05087+K04650+K04728+K07201+K04376+K08367+K09254+K04388+K11644+K05725+K04676+K15187+K11449+K15589+K15184+K09035+K09633+K04684+K09383+K13209+K06067+K11253+K02159+K04402+K04453+K05405+K04377+K02162+K13105+K01394+K08024+K05427+K15619+K10030…	no
Adrenergic signaling in cardiomyocytes	map04261	41	152	2768	11670	0.259504	0.471572	ENSG00000007402|K04859;ENSG00000058668|K05850;ENSG00000070961|K05850;ENSG00000073711|K11583;ENSG00000081248|K04857;ENSG00000100784|K04445;ENSG00000105851|K21289;ENSG00000112062|K04441;ENSG00000117020|K04456;ENSG00000118260|K05870;ENSG00000121281|K08047;ENSG00000129007|K02183;ENSG00000129467|K08044;ENSG00000138031|K08043;ENSG00000141506|K21290;ENSG00000153956|K04858;ENSG00000154229|K02677;ENSG0000…	ENSG00000007402|K04859;ENSG00000058668|K05850;ENSG00000070961|K05850;ENSG00000073711|K11583;ENSG00000081248|K04857;ENSG00000100784|K04445;ENSG00000105851|K21289;ENSG00000112062|K04441;ENSG00000117020|K04456;ENSG00000118260|K05870;ENSG00000121281|K08047;ENSG00000129007|K02183;ENSG00000129467|K08044;ENSG00000138031|K08043;ENSG00000141506|K21290;ENSG00000153956|K04858;ENSG00000154229|K02677;ENSG0000…	29	ENSG00000092020|K11583;ENSG00000095794|K09052;ENSG00000102001|K04853;ENSG00000105568|K03456;ENSG00000113575|K04382;ENSG00000128272|K04374;ENSG00000143578|K09048;ENSG00000143933|K02183;ENSG00000169252|K04142;ENSG00000172531|K06269;ENSG00000198467|K10374;ENSG00000228218|K04374	12	http://www.kegg.jp/pathway/map04261+K04859+K05850+K11583+K04857+K04445+K21289+K04441+K04456+K05870+K08047+K02183+K08044+K08043+K21290+K04858+K02677+K04634+K04860+K08049+K04863+K08045+K08046+K09048+K05858+K09290+K10375+K09052+K04853+K03456+K04382+K04374+K04142+K06269+K10374	no
Biosynthesis of unsaturated fatty acids	map01040	8	24	2801	11798	0.261742	0.473095	ENSG00000099194|K00507;ENSG00000149485|K10224;ENSG00000206527|K10703;ENSG00000097021|K17360;ENSG00000145284|K00507;ENSG00000165996|K10703;ENSG00000177465|K01068;ENSG00000235043|K10258;	ENSG00000099194|K00507;ENSG00000149485|K10224;ENSG00000206527|K10703	3	ENSG00000097021|K17360;ENSG00000145284|K00507;ENSG00000165996|K10703;ENSG00000177465|K01068;ENSG00000235043|K10258	5	http://www.kegg.jp/pathway/map01040+K00507+K10224+K10703+K17360+K01068+K10258	no
Ether lipid metabolism	map00565	18	62	2791	11760	0.265222	0.476836	ENSG00000018510|K00803;ENSG00000075651|K01115;ENSG00000087253|K13510;ENSG00000105499|K16342;ENSG00000134255|K13644;ENSG00000138018|K00993;ENSG00000146070|K01062;ENSG00000153395|K13510;ENSG00000158006|K01062;ENSG00000162407|K01080;ENSG00000163803|K14621;ENSG00000168970|K16342;ENSG00000279080|K16343;ENSG00000079462|K16795;ENSG00000141934|K01080;ENSG00000176485|K16817;ENSG00000180089|K18575;ENSG0000…	ENSG00000018510|K00803;ENSG00000075651|K01115;ENSG00000087253|K13510;ENSG00000105499|K16342;ENSG00000134255|K13644;ENSG00000138018|K00993;ENSG00000146070|K01062;ENSG00000153395|K13510;ENSG00000158006|K01062;ENSG00000162407|K01080;ENSG00000163803|K14621;ENSG00000168970|K16342;ENSG00000279080|K16343	13	ENSG00000079462|K16795;ENSG00000141934|K01080;ENSG00000176485|K16817;ENSG00000180089|K18575;ENSG00000224680|K01047	5	http://www.kegg.jp/pathway/map00565+K00803+K01115+K13510+K16342+K13644+K00993+K01062+K01080+K14621+K16343+K16795+K16817+K18575+K01047	no
Mineral absorption	map04978	22	78	2787	11744	0.273271	0.488707	ENSG00000066230|K12040;ENSG00000092439|K04982;ENSG00000110911|K21398;ENSG00000111424|K08539;ENSG00000170385|K14688;ENSG00000174502|K14706;ENSG00000087086|K13625;ENSG00000100292|K00510;ENSG00000105889|K14737;ENSG00000147804|K14710;ENSG00000164647|K14737;ENSG00000167996|K00522;ENSG00000177556|K07213;ENSG00000205364|K14739;ENSG00000213453|K00522;ENSG00000219507|K00522;ENSG00000226329|K14685;ENSG0000…	ENSG00000066230|K12040;ENSG00000092439|K04982;ENSG00000110911|K21398;ENSG00000111424|K08539;ENSG00000170385|K14688;ENSG00000174502|K14706	6	ENSG00000087086|K13625;ENSG00000100292|K00510;ENSG00000105889|K14737;ENSG00000147804|K14710;ENSG00000164647|K14737;ENSG00000167996|K00522;ENSG00000177556|K07213;ENSG00000205364|K14739;ENSG00000213453|K00522;ENSG00000219507|K00522;ENSG00000226329|K14685;ENSG00000226564|K00522;ENSG00000232187|K00522;ENSG00000234975|K00522;ENSG00000237264|K00522;ENSG00000242960|K00522	16	http://www.kegg.jp/pathway/map04978+K12040+K04982+K21398+K08539+K14688+K14706+K13625+K00510+K14737+K14710+K00522+K07213+K14739+K14685	no
Glycerophospholipid metabolism	map00564	32	118	2777	11704	0.281943	0.490596	ENSG00000058866|K00901;ENSG00000075651|K01115;ENSG00000077044|K00901;ENSG00000087253|K13510;ENSG00000100288|K14156;ENSG00000102780|K00901;ENSG00000105499|K16342;ENSG00000111684|K13515;ENSG00000115159|K00111;ENSG00000119927|K00629;ENSG00000123684|K13514;ENSG00000132793|K15728;ENSG00000134255|K13644;ENSG00000134324|K15728;ENSG00000138018|K00993;ENSG00000153395|K13510;ENSG00000153933|K00901;ENSG0000…	ENSG00000058866|K00901;ENSG00000075651|K01115;ENSG00000077044|K00901;ENSG00000087253|K13510;ENSG00000100288|K14156;ENSG00000102780|K00901;ENSG00000105499|K16342;ENSG00000111684|K13515;ENSG00000115159|K00111;ENSG00000119927|K00629;ENSG00000123684|K13514;ENSG00000132793|K15728;ENSG00000134255|K13644;ENSG00000134324|K15728;ENSG00000138018|K00993;ENSG00000153395|K13510;ENSG00000153933|K00901;ENSG0000…	24	ENSG00000011009|K06130;ENSG00000103502|K00999;ENSG00000133027|K00551;ENSG00000141934|K01080;ENSG00000169692|K13509;ENSG00000170222|K01517;ENSG00000176485|K16817;ENSG00000224680|K01047	8	http://www.kegg.jp/pathway/map00564+K00901+K01115+K13510+K14156+K16342+K13515+K00111+K00629+K13514+K15728+K13644+K00993+K01080+K14621+K13517+K08730+K06128+K16343+K06130+K00999+K00551+K13509+K01517+K16817+K01047	no
Hematopoietic cell lineage	map04640	26	94	2783	11728	0.278132	0.490596	ENSG00000004468|K01242;ENSG00000005961|K06476;ENSG00000072274|K06503;ENSG00000090534|K06854;ENSG00000090554|K05454;ENSG00000091409|K06485;ENSG00000104432|K05431;ENSG00000104894|K06475;ENSG00000137070|K05056;ENSG00000158473|K06448;ENSG00000164171|K06481;ENSG00000168685|K05072;ENSG00000174059|K06474;ENSG00000184371|K05453;ENSG00000185245|K06261;ENSG00000213949|K06480;ENSG00000232810|K03156;ENSG0000…	ENSG00000004468|K01242;ENSG00000005961|K06476;ENSG00000072274|K06503;ENSG00000090534|K06854;ENSG00000090554|K05454;ENSG00000091409|K06485;ENSG00000104432|K05431;ENSG00000104894|K06475;ENSG00000137070|K05056;ENSG00000158473|K06448;ENSG00000164171|K06481;ENSG00000168685|K05072;ENSG00000174059|K06474;ENSG00000184371|K05453;ENSG00000185245|K06261;ENSG00000213949|K06480;ENSG00000232810|K03156;ENSG0000…	18	ENSG00000049130|K05461;ENSG00000108342|K05423;ENSG00000125538|K04519;ENSG00000136244|K05405;ENSG00000164400|K05427;ENSG00000178732|K06260;ENSG00000196352|K04006;ENSG00000223865|K06752	8	http://www.kegg.jp/pathway/map04640+K01242+K06476+K06503+K06854+K05454+K06485+K05431+K06475+K05056+K06448+K06481+K05072+K06474+K05453+K06261+K06480+K03156+K06493+K05461+K05423+K04519+K05405+K05427+K06260+K04006+K06752	no
IL-17 signaling pathway	map04657	29	106	2780	11716	0.280439	0.490596	ENSG00000056736|K05165;ENSG00000082512|K09849;ENSG00000082701|K03083;ENSG00000100985|K01403;ENSG00000108688|K05509;ENSG00000108691|K14624;ENSG00000109320|K02580;ENSG00000112062|K04441;ENSG00000124875|K05506;ENSG00000137745|K07994;ENSG00000157625|K12793;ENSG00000169245|K12671;ENSG00000232810|K03156;ENSG00000263528|K07211;ENSG00000265474|K09848;ENSG00000073756|K11987;ENSG00000081041|K05505;ENSG0000…	ENSG00000056736|K05165;ENSG00000082512|K09849;ENSG00000082701|K03083;ENSG00000100985|K01403;ENSG00000108688|K05509;ENSG00000108691|K14624;ENSG00000109320|K02580;ENSG00000112062|K04441;ENSG00000124875|K05506;ENSG00000137745|K07994;ENSG00000157625|K12793;ENSG00000169245|K12671;ENSG00000232810|K03156;ENSG00000263528|K07211;ENSG00000265474|K09848	15	ENSG00000073756|K11987;ENSG00000081041|K05505;ENSG00000108342|K05423;ENSG00000125538|K04519;ENSG00000130522|K04449;ENSG00000136244|K05405;ENSG00000149968|K01394;ENSG00000163702|K05166;ENSG00000163734|K05505;ENSG00000164400|K05427;ENSG00000169429|K10030;ENSG00000170345|K04379;ENSG00000175592|K04502;ENSG00000275882|K07210	14	http://www.kegg.jp/pathway/map04657+K05165+K09849+K03083+K01403+K05509+K14624+K02580+K04441+K05506+K07994+K12793+K12671+K03156+K07211+K09848+K11987+K05505+K05423+K04519+K04449+K05405+K01394+K05166+K05427+K10030+K04379+K04502+K07210	no
Pertussis	map05133	26	94	2783	11728	0.278132	0.490596	ENSG00000106804|K03994;ENSG00000109320|K02580;ENSG00000110944|K05426;ENSG00000112062|K04441;ENSG00000124875|K05506;ENSG00000125730|K03990;ENSG00000129007|K02183;ENSG00000136869|K10160;ENSG00000150093|K05719;ENSG00000150455|K05403;ENSG00000160255|K06464;ENSG00000182326|K01331;ENSG00000229097|K02183;ENSG00000232810|K03156;ENSG00000243414|K05409;ENSG00000269378|K05719;ENSG00000277883|K12800;ENSG0000…	ENSG00000106804|K03994;ENSG00000109320|K02580;ENSG00000110944|K05426;ENSG00000112062|K04441;ENSG00000124875|K05506;ENSG00000125730|K03990;ENSG00000129007|K02183;ENSG00000136869|K10160;ENSG00000150093|K05719;ENSG00000150455|K05403;ENSG00000160255|K06464;ENSG00000182326|K01331;ENSG00000229097|K02183;ENSG00000232810|K03156;ENSG00000243414|K05409;ENSG00000269378|K05719;ENSG00000277883|K12800	17	ENSG00000123843|K04003;ENSG00000125538|K04519;ENSG00000126456|K05411;ENSG00000136244|K05405;ENSG00000143933|K02183;ENSG00000168811|K05406;ENSG00000169429|K10030;ENSG00000170345|K04379;ENSG00000172757|K05765	9	http://www.kegg.jp/pathway/map05133+K03994+K02580+K05426+K04441+K05506+K03990+K02183+K10160+K05719+K05403+K06464+K01331+K03156+K05409+K12800+K04003+K04519+K05411+K05405+K05406+K10030+K04379+K05765	no
Progesterone-mediated oocyte maturation	map04914	36	134	2773	11688	0.283036	0.490596	ENSG00000051382|K00922;ENSG00000072133|K04373;ENSG00000112062|K04441;ENSG00000113742|K02602;ENSG00000117020|K04456;ENSG00000117461|K02649;ENSG00000117676|K04373;ENSG00000121281|K08047;ENSG00000121879|K00922;ENSG00000129467|K08044;ENSG00000133703|K07827;ENSG00000138031|K08043;ENSG00000140443|K05087;ENSG00000145675|K02649;ENSG00000153107|K03348;ENSG00000162104|K08049;ENSG00000170092|K08694;ENSG0000…	ENSG00000051382|K00922;ENSG00000072133|K04373;ENSG00000112062|K04441;ENSG00000113742|K02602;ENSG00000117020|K04456;ENSG00000117461|K02649;ENSG00000117676|K04373;ENSG00000121281|K08047;ENSG00000121879|K00922;ENSG00000129467|K08044;ENSG00000133703|K07827;ENSG00000138031|K08043;ENSG00000140443|K05087;ENSG00000145675|K02649;ENSG00000153107|K03348;ENSG00000162104|K08049;ENSG00000170092|K08694;ENSG0000…	25	ENSG00000002822|K06638;ENSG00000116670|K13728;ENSG00000123374|K02206;ENSG00000127564|K06633;ENSG00000129055|K12456;ENSG00000141552|K03358;ENSG00000164109|K02537;ENSG00000164162|K03357;ENSG00000176386|K03359;ENSG00000214300|K08694;ENSG00000238072|K03359	11	http://www.kegg.jp/pathway/map04914+K00922+K04373+K04441+K02602+K04456+K02649+K08047+K08044+K07827+K08043+K05087+K03348+K08049+K08694+K08045+K08046+K06638+K13728+K02206+K06633+K12456+K03358+K02537+K03357+K03359	no
Renal cell carcinoma	map05211	34	126	2775	11696	0.282601	0.490596	ENSG00000005339|K04498;ENSG00000051382|K00922;ENSG00000092969|K13376;ENSG00000100311|K17386;ENSG00000100393|K04498;ENSG00000100485|K03099;ENSG00000105976|K05099;ENSG00000109458|K09593;ENSG00000115904|K03099;ENSG00000117020|K04456;ENSG00000117461|K02649;ENSG00000119699|K13377;ENSG00000121879|K00922;ENSG00000129521|K09592;ENSG00000133703|K07827;ENSG00000143437|K09097;ENSG00000145675|K02649;ENSG0000…	ENSG00000005339|K04498;ENSG00000051382|K00922;ENSG00000092969|K13376;ENSG00000100311|K17386;ENSG00000100393|K04498;ENSG00000100485|K03099;ENSG00000105976|K05099;ENSG00000109458|K09593;ENSG00000115904|K03099;ENSG00000117020|K04456;ENSG00000117461|K02649;ENSG00000119699|K13377;ENSG00000121879|K00922;ENSG00000129521|K09592;ENSG00000133703|K07827;ENSG00000143437|K09097;ENSG00000145675|K02649;ENSG0000…	25	ENSG00000002330|K02158;ENSG00000100387|K03868;ENSG00000103363|K03873;ENSG00000126934|K04369;ENSG00000137843|K05735;ENSG00000143294|K13105;ENSG00000154582|K03872;ENSG00000230626|K04369;ENSG00000259838|K03872	9	http://www.kegg.jp/pathway/map05211+K04498+K00922+K13376+K17386+K03099+K05099+K09593+K04456+K02649+K13377+K09592+K07827+K09097+K04438+K15589+K07293+K04410+K04393+K03872+K02158+K03868+K03873+K04369+K05735+K13105	no
Non-alcoholic fatty liver disease (NAFLD)	map04932	85	332	2724	11490	0.284874	0.491261	ENSG00000006831|K07297;ENSG00000051382|K00922;ENSG00000078747|K05632;ENSG00000082701|K03083;ENSG00000109320|K02580;ENSG00000116678|K05062;ENSG00000117020|K04456;ENSG00000117461|K02649;ENSG00000121879|K00922;ENSG00000131791|K07199;ENSG00000132356|K07198;ENSG00000145675|K02649;ENSG00000153094|K16341;ENSG00000162409|K07198;ENSG00000169047|K16172;ENSG00000171105|K04527;ENSG00000171608|K00922;ENSG0000…	ENSG00000006831|K07297;ENSG00000051382|K00922;ENSG00000078747|K05632;ENSG00000082701|K03083;ENSG00000109320|K02580;ENSG00000116678|K05062;ENSG00000117020|K04456;ENSG00000117461|K02649;ENSG00000121879|K00922;ENSG00000131791|K07199;ENSG00000132356|K07198;ENSG00000145675|K02649;ENSG00000153094|K16341;ENSG00000162409|K07198;ENSG00000169047|K16172;ENSG00000171105|K04527;ENSG00000171608|K00922;ENSG0000…	27	ENSG00000004779|K03955;ENSG00000010256|K00414;ENSG00000065518|K03960;ENSG00000087088|K02159;ENSG00000099795|K03963;ENSG00000109390|K03967;ENSG00000110717|K03941;ENSG00000111775|K02266;ENSG00000112695|K02270;ENSG00000115944|K02270;ENSG00000117118|K00235;ENSG00000119013|K03959;ENSG00000119421|K03952;ENSG00000125356|K03945;ENSG00000125538|K04519;ENSG00000126267|K02267;ENSG00000127184|K02272;ENSG0000…	58	http://www.kegg.jp/pathway/map04932+K07297+K00922+K05632+K03083+K02580+K05062+K04456+K02649+K07199+K07198+K16341+K16172+K04527+K08860+K00234+K07294+K04426+K03156+K04393+K03951+K03955+K00414+K03960+K02159+K03963+K03967+K03941+K02266+K02270+K00235+K03959+K03952+K03945+K04519+K02267+K02272+K00420+K04374+K02263+K02271+K03946+K05405+K03961+K03966+K03939+K11351+K03965+K03968+K00417+K03937+K00418+K02268…	no
Basal transcription factors	map03022	21	75	2788	11747	0.288978	0.49581	ENSG00000130699|K03129;ENSG00000147133|K03125;ENSG00000165417|K03122;ENSG00000183474|K03142;ENSG00000224316|K03121;ENSG00000230295|K03121;ENSG00000232546|K03121;ENSG00000232729|K03121;ENSG00000233369|K03121;ENSG00000234500|K03121;ENSG00000263001|K03121;ENSG00000272645|K03121;ENSG00000274525|K03121;ENSG00000277053|K03121;ENSG00000281896|K03121;ENSG00000064995|K03135;ENSG00000134480|K06634;ENSG0000…	ENSG00000130699|K03129;ENSG00000147133|K03125;ENSG00000165417|K03122;ENSG00000183474|K03142;ENSG00000224316|K03121;ENSG00000230295|K03121;ENSG00000232546|K03121;ENSG00000232729|K03121;ENSG00000233369|K03121;ENSG00000234500|K03121;ENSG00000263001|K03121;ENSG00000272645|K03121;ENSG00000274525|K03121;ENSG00000277053|K03121;ENSG00000281896|K03121	15	ENSG00000064995|K03135;ENSG00000134480|K06634;ENSG00000137947|K03124;ENSG00000140307|K03123;ENSG00000188342|K03139;ENSG00000272047|K10845	6	http://www.kegg.jp/pathway/map03022+K03129+K03125+K03122+K03142+K03121+K03135+K06634+K03124+K03123+K03139+K10845	no
Central carbon metabolism in cancer	map05230	25	91	2784	11731	0.293005	0.497666	ENSG00000051382|K00922;ENSG00000068078|K05094;ENSG00000105976|K05099;ENSG00000106633|K12407;ENSG00000113721|K05089;ENSG00000117020|K04456;ENSG00000117461|K02649;ENSG00000121879|K00922;ENSG00000133703|K07827;ENSG00000145675|K02649;ENSG00000146648|K04361;ENSG00000152256|K12077;ENSG00000171608|K00922;ENSG00000198793|K07203;ENSG00000213997|K01834;ENSG00000225205|K12077;ENSG00000235852|K01425;ENSG0000…	ENSG00000051382|K00922;ENSG00000068078|K05094;ENSG00000105976|K05099;ENSG00000106633|K12407;ENSG00000113721|K05089;ENSG00000117020|K04456;ENSG00000117461|K02649;ENSG00000121879|K00922;ENSG00000133703|K07827;ENSG00000145675|K02649;ENSG00000146648|K04361;ENSG00000152256|K12077;ENSG00000171608|K00922;ENSG00000198793|K07203;ENSG00000213997|K01834;ENSG00000225205|K12077;ENSG00000235852|K01425;ENSG0000…	18	ENSG00000077463|K11416;ENSG00000103257|K13780;ENSG00000105281|K05616;ENSG00000126934|K04369;ENSG00000136997|K04377;ENSG00000230626|K04369;ENSG00000237984|K01110	7	http://www.kegg.jp/pathway/map05230+K00922+K05094+K05099+K12407+K05089+K04456+K02649+K07827+K04361+K12077+K07203+K01834+K01425+K11416+K13780+K05616+K04369+K04377+K01110	no
Proteasome	map03050	24	87	2785	11735	0.292212	0.497666	ENSG00000279365|K03029;ENSG00000008018|K02732;ENSG00000041357|K02728;ENSG00000087191|K03066;ENSG00000092010|K06696;ENSG00000100804|K02737;ENSG00000100911|K06697;ENSG00000101182|K02731;ENSG00000126067|K02734;ENSG00000127922|K10881;ENSG00000130706|K06691;ENSG00000132963|K11599;ENSG00000136930|K02739;ENSG00000142507|K02738;ENSG00000143106|K02729;ENSG00000159352|K03029;ENSG00000159377|K02736;ENSG0000…	ENSG00000279365|K03029	1	ENSG00000008018|K02732;ENSG00000041357|K02728;ENSG00000087191|K03066;ENSG00000092010|K06696;ENSG00000100804|K02737;ENSG00000100911|K06697;ENSG00000101182|K02731;ENSG00000126067|K02734;ENSG00000127922|K10881;ENSG00000130706|K06691;ENSG00000132963|K11599;ENSG00000136930|K02739;ENSG00000142507|K02738;ENSG00000143106|K02729;ENSG00000159352|K03029;ENSG00000159377|K02736;ENSG00000165916|K03065;ENSG0000…	23	http://www.kegg.jp/pathway/map03050+K03029+K02732+K02728+K03066+K06696+K02737+K06697+K02731+K02734+K10881+K06691+K11599+K02739+K02738+K02729+K02736+K03065+K03039+K02740+K02733+K02741	no
Natural killer cell mediated cytotoxicity	map04650	34	127	2775	11695	0.296118	0.500081	ENSG00000005844|K05718;ENSG00000051382|K00922;ENSG00000087266|K07984;ENSG00000090339|K06490;ENSG00000100485|K03099;ENSG00000101096|K17332;ENSG00000115904|K03099;ENSG00000117461|K02649;ENSG00000120899|K05871;ENSG00000121858|K04721;ENSG00000121879|K00922;ENSG00000124181|K01116;ENSG00000131019|K07986;ENSG00000133703|K07827;ENSG00000138814|K04348;ENSG00000145675|K02649;ENSG00000154229|K02677;ENSG0000…	ENSG00000005844|K05718;ENSG00000051382|K00922;ENSG00000087266|K07984;ENSG00000090339|K06490;ENSG00000100485|K03099;ENSG00000101096|K17332;ENSG00000115904|K03099;ENSG00000117461|K02649;ENSG00000120899|K05871;ENSG00000121858|K04721;ENSG00000121879|K00922;ENSG00000124181|K01116;ENSG00000131019|K07986;ENSG00000133703|K07827;ENSG00000138814|K04348;ENSG00000145675|K02649;ENSG00000154229|K02677;ENSG0000…	28	ENSG00000126934|K04369;ENSG00000164400|K05427;ENSG00000169750|K07861;ENSG00000171855|K05415;ENSG00000173535|K04722;ENSG00000230626|K04369	6	http://www.kegg.jp/pathway/map04650+K05718+K00922+K07984+K06490+K03099+K17332+K02649+K05871+K04721+K01116+K07986+K07827+K04348+K02677+K05131+K05133+K06464+K06279+K07293+K05856+K17449+K07362+K03156+K04369+K05427+K07861+K05415+K04722	no
Type II diabetes mellitus	map04930	15	52	2794	11770	0.297386	0.500081	ENSG00000006283|K04854;ENSG00000051382|K00922;ENSG00000067606|K18952;ENSG00000106633|K12407;ENSG00000117461|K02649;ENSG00000121879|K00922;ENSG00000145675|K02649;ENSG00000169047|K16172;ENSG00000171105|K04527;ENSG00000171608|K00922;ENSG00000180008|K04697;ENSG00000185338|K04694;ENSG00000198793|K07203;ENSG00000232810|K03156;ENSG00000236867|K04695;	ENSG00000006283|K04854;ENSG00000051382|K00922;ENSG00000067606|K18952;ENSG00000106633|K12407;ENSG00000117461|K02649;ENSG00000121879|K00922;ENSG00000145675|K02649;ENSG00000169047|K16172;ENSG00000171105|K04527;ENSG00000171608|K00922;ENSG00000180008|K04697;ENSG00000185338|K04694;ENSG00000198793|K07203;ENSG00000232810|K03156;ENSG00000236867|K04695	15	.	0	http://www.kegg.jp/pathway/map04930+K04854+K00922+K18952+K12407+K02649+K16172+K04527+K04697+K04694+K07203+K03156+K04695	no
beta-Alanine metabolism	map00410	12	41	2797	11781	0.311943	0.521964	ENSG00000113790|K07514;ENSG00000119711|K00140;ENSG00000172508|K14755;ENSG00000183044|K13524;ENSG00000259583|K00129;ENSG00000088826|K12259;ENSG00000102172|K00802;ENSG00000108602|K00129;ENSG00000111275|K00128;ENSG00000116649|K00797;ENSG00000127884|K07511;ENSG00000213080|K00802;	ENSG00000113790|K07514;ENSG00000119711|K00140;ENSG00000172508|K14755;ENSG00000183044|K13524;ENSG00000259583|K00129	5	ENSG00000088826|K12259;ENSG00000102172|K00802;ENSG00000108602|K00129;ENSG00000111275|K00128;ENSG00000116649|K00797;ENSG00000127884|K07511;ENSG00000213080|K00802	7	http://www.kegg.jp/pathway/map00410+K07514+K00140+K14755+K13524+K00129+K12259+K00802+K00128+K00797+K07511	no
Autophagy - animal	map04140	60	234	2749	11588	0.3197	0.532309	ENSG00000003402|K04724;ENSG00000023287|K17589;ENSG00000051382|K00922;ENSG00000066739|K17906;ENSG00000070540|K17908;ENSG00000078142|K00914;ENSG00000078804|K21247;ENSG00000100330|K18082;ENSG00000102710|K21245;ENSG00000103197|K07207;ENSG00000108389|K18082;ENSG00000108443|K04688;ENSG00000110497|K17985;ENSG00000117020|K04456;ENSG00000117461|K02649;ENSG00000121879|K00922;ENSG00000128829|K16196;ENSG0000…	ENSG00000003402|K04724;ENSG00000023287|K17589;ENSG00000051382|K00922;ENSG00000066739|K17906;ENSG00000070540|K17908;ENSG00000078142|K00914;ENSG00000078804|K21247;ENSG00000100330|K18082;ENSG00000102710|K21245;ENSG00000103197|K07207;ENSG00000108389|K18082;ENSG00000108443|K04688;ENSG00000110497|K17985;ENSG00000117020|K04456;ENSG00000117461|K02649;ENSG00000121879|K00922;ENSG00000128829|K16196;ENSG0000…	39	ENSG00000002330|K02158;ENSG00000106615|K07208;ENSG00000113575|K04382;ENSG00000116954|K16186;ENSG00000117984|K01379;ENSG00000118640|K08512;ENSG00000123395|K19730;ENSG00000126458|K07829;ENSG00000126934|K04369;ENSG00000135047|K01365;ENSG00000144848|K08343;ENSG00000148572|K21246;ENSG00000167657|K08803;ENSG00000167965|K08266;ENSG00000168397|K08342;ENSG00000171552|K04570;ENSG00000175634|K04688;ENSG0000…	21	http://www.kegg.jp/pathway/map04140+K04724+K17589+K00922+K17906+K17908+K00914+K21247+K18082+K21245+K07207+K04688+K17985+K04456+K02649+K16196+K07198+K07827+K08491+K05087+K06276+K07204+K04958+K20402+K07831+K07206+K16172+K08860+K08333+K07203+K15464+K02158+K07208+K04382+K16186+K01379+K08512+K19730+K07829+K04369+K01365+K08343+K21246+K08803+K08266+K08342+K04570+K01110+K08341	no
Phosphonate and phosphinate metabolism	map00440	2	4	2807	11818	0.324957	0.538409	ENSG00000134255|K13644;ENSG00000138018|K00993;	ENSG00000134255|K13644;ENSG00000138018|K00993	2	.	0	http://www.kegg.jp/pathway/map00440+K13644+K00993	no
Phagosome	map04145	58	227	2751	11595	0.331828	0.547112	ENSG00000003056|K10089;ENSG00000065665|K10956;ENSG00000072274|K06503;ENSG00000078142|K00914;ENSG00000090659|K06563;ENSG00000101162|K07375;ENSG00000102189|K12478;ENSG00000111540|K07888;ENSG00000115020|K00921;ENSG00000125730|K03990;ENSG00000127022|K08054;ENSG00000135720|K10416;ENSG00000136869|K10160;ENSG00000137801|K16857;ENSG00000138448|K06487;ENSG00000150093|K05719;ENSG00000153246|K06560;ENSG0000…	ENSG00000003056|K10089;ENSG00000065665|K10956;ENSG00000072274|K06503;ENSG00000078142|K00914;ENSG00000090659|K06563;ENSG00000101162|K07375;ENSG00000102189|K12478;ENSG00000111540|K07888;ENSG00000115020|K00921;ENSG00000125730|K03990;ENSG00000127022|K08054;ENSG00000135720|K10416;ENSG00000136869|K10160;ENSG00000137801|K16857;ENSG00000138448|K06487;ENSG00000150093|K05719;ENSG00000153246|K06560;ENSG0000…	35	ENSG00000047249|K02144;ENSG00000100554|K02149;ENSG00000102879|K13882;ENSG00000105929|K02154;ENSG00000106803|K09481;ENSG00000108774|K07889;ENSG00000113732|K02153;ENSG00000116701|K08010;ENSG00000117410|K03661;ENSG00000127589|K07375;ENSG00000127824|K07374;ENSG00000128524|K02151;ENSG00000131100|K02150;ENSG00000132432|K07342;ENSG00000135047|K01365;ENSG00000159720|K02146;ENSG00000167553|K07374;ENSG0000…	23	http://www.kegg.jp/pathway/map04145+K10089+K10956+K06503+K00914+K06563+K07375+K12478+K07888+K00921+K03990+K08054+K10416+K10160+K16857+K06487+K05719+K06560+K06464+K06481+K13883+K10169+K02155+K04659+K10414+K10413+K05692+K06493+K07374+K02154+K02144+K02149+K13882+K09481+K07889+K02153+K08010+K03661+K02151+K02150+K07342+K01365+K02146+K05654+K06751+K06752	no
Glycosphingolipid biosynthesis - ganglio series	map00604	5	15	2804	11807	0.335564	0.550585	ENSG00000008513|K00780;ENSG00000261460|K12373;ENSG00000101638|K03369;ENSG00000136840|K03374;ENSG00000213614|K12373;	ENSG00000008513|K00780;ENSG00000261460|K12373	2	ENSG00000101638|K03369;ENSG00000136840|K03374;ENSG00000213614|K12373	3	http://www.kegg.jp/pathway/map00604+K00780+K12373+K03369+K03374	no
Autophagy - other	map04136	13	46	2796	11776	0.338462	0.551289	ENSG00000066739|K17906;ENSG00000070540|K17908;ENSG00000078142|K00914;ENSG00000141564|K07204;ENSG00000196455|K08333;ENSG00000198793|K07203;ENSG00000270993|K17908;ENSG00000113575|K04382;ENSG00000123395|K19730;ENSG00000144848|K08343;ENSG00000167965|K08266;ENSG00000168397|K08342;ENSG00000279641|K08341;	ENSG00000066739|K17906;ENSG00000070540|K17908;ENSG00000078142|K00914;ENSG00000141564|K07204;ENSG00000196455|K08333;ENSG00000198793|K07203;ENSG00000270993|K17908	7	ENSG00000113575|K04382;ENSG00000123395|K19730;ENSG00000144848|K08343;ENSG00000167965|K08266;ENSG00000168397|K08342;ENSG00000279641|K08341	6	http://www.kegg.jp/pathway/map04136+K17906+K17908+K00914+K07204+K08333+K07203+K04382+K19730+K08343+K08266+K08342+K08341	no
Pyruvate metabolism	map00620	14	50	2795	11772	0.339833	0.551289	ENSG00000076555|K01946;ENSG00000166800|K00016;ENSG00000171989|K00016;ENSG00000173599|K01958;ENSG00000278540|K11262;ENSG00000014641|K00025;ENSG00000063854|K01069;ENSG00000100889|K01596;ENSG00000111275|K00128;ENSG00000111716|K00016;ENSG00000119640|K01512;ENSG00000137106|K00049;ENSG00000146701|K00026;ENSG00000170634|K01512;	ENSG00000076555|K01946;ENSG00000166800|K00016;ENSG00000171989|K00016;ENSG00000173599|K01958;ENSG00000278540|K11262	5	ENSG00000014641|K00025;ENSG00000063854|K01069;ENSG00000100889|K01596;ENSG00000111275|K00128;ENSG00000111716|K00016;ENSG00000119640|K01512;ENSG00000137106|K00049;ENSG00000146701|K00026;ENSG00000170634|K01512	9	http://www.kegg.jp/pathway/map00620+K01946+K00016+K01958+K11262+K00025+K01069+K01596+K00128+K01512+K00049+K00026	no
Valine, leucine and isoleucine degradation	map00280	15	54	2794	11768	0.340886	0.551289	ENSG00000112972|K01641;ENSG00000113790|K07514;ENSG00000119711|K00140;ENSG00000137992|K09699;ENSG00000183044|K13524;ENSG00000196177|K09478;ENSG00000072506|K08683;ENSG00000105552|K00826;ENSG00000111275|K00128;ENSG00000117305|K01640;ENSG00000122971|K00248;ENSG00000124370|K05606;ENSG00000127884|K07511;ENSG00000138796|K00022;ENSG00000167315|K07508;	ENSG00000112972|K01641;ENSG00000113790|K07514;ENSG00000119711|K00140;ENSG00000137992|K09699;ENSG00000183044|K13524;ENSG00000196177|K09478	6	ENSG00000072506|K08683;ENSG00000105552|K00826;ENSG00000111275|K00128;ENSG00000117305|K01640;ENSG00000122971|K00248;ENSG00000124370|K05606;ENSG00000127884|K07511;ENSG00000138796|K00022;ENSG00000167315|K07508	9	http://www.kegg.jp/pathway/map00280+K01641+K07514+K00140+K09699+K13524+K09478+K08683+K00826+K00128+K01640+K00248+K05606+K07511+K00022+K07508	no
Amphetamine addiction	map05031	18	66	2791	11756	0.342658	0.551458	ENSG00000105464|K05212;ENSG00000118260|K05870;ENSG00000129007|K02183;ENSG00000138814|K04348;ENSG00000152578|K05200;ENSG00000154229|K02677;ENSG00000161509|K05211;ENSG00000165646|K08155;ENSG00000173175|K08045;ENSG00000182158|K09048;ENSG00000229097|K02183;ENSG00000106089|K04560;ENSG00000128272|K04374;ENSG00000143578|K09048;ENSG00000143933|K02183;ENSG00000170345|K04379;ENSG00000172531|K06269;ENSG0000…	ENSG00000105464|K05212;ENSG00000118260|K05870;ENSG00000129007|K02183;ENSG00000138814|K04348;ENSG00000152578|K05200;ENSG00000154229|K02677;ENSG00000161509|K05211;ENSG00000165646|K08155;ENSG00000173175|K08045;ENSG00000182158|K09048;ENSG00000229097|K02183	11	ENSG00000106089|K04560;ENSG00000128272|K04374;ENSG00000143578|K09048;ENSG00000143933|K02183;ENSG00000170345|K04379;ENSG00000172531|K06269;ENSG00000228218|K04374	7	http://www.kegg.jp/pathway/map05031+K05212+K05870+K02183+K04348+K05200+K02677+K05211+K08155+K08045+K09048+K04560+K04374+K04379+K06269	no
Sulfur metabolism	map00920	6	19	2803	11803	0.344253	0.551458	ENSG00000104331|K15759;ENSG00000198682|K13811;ENSG00000105755|K17725;ENSG00000128311|K01011;ENSG00000162813|K01082;ENSG00000172115|K08738;	ENSG00000104331|K15759;ENSG00000198682|K13811	2	ENSG00000105755|K17725;ENSG00000128311|K01011;ENSG00000162813|K01082;ENSG00000172115|K08738	4	http://www.kegg.jp/pathway/map00920+K15759+K13811+K17725+K01011+K01082+K08738	no
Monobactam biosynthesis	map00261	1	1	2808	11821	0.34713	0.553443	ENSG00000198682|K13811;	ENSG00000198682|K13811	1	.	0	http://www.kegg.jp/pathway/map00261+K13811	no
Amino sugar and nucleotide sugar metabolism	map00520	14	51	2795	11771	0.362926	0.570554	ENSG00000106633|K12407;ENSG00000159921|K12409;ENSG00000215883|K00326;ENSG00000261460|K12373;ENSG00000100417|K17497;ENSG00000104522|K02377;ENSG00000108479|K00849;ENSG00000112699|K01711;ENSG00000113552|K02564;ENSG00000117143|K00972;ENSG00000117308|K01784;ENSG00000144591|K00966;ENSG00000162066|K01443;ENSG00000213614|K12373;	ENSG00000106633|K12407;ENSG00000159921|K12409;ENSG00000215883|K00326;ENSG00000261460|K12373	4	ENSG00000100417|K17497;ENSG00000104522|K02377;ENSG00000108479|K00849;ENSG00000112699|K01711;ENSG00000113552|K02564;ENSG00000117143|K00972;ENSG00000117308|K01784;ENSG00000144591|K00966;ENSG00000162066|K01443;ENSG00000213614|K12373	10	http://www.kegg.jp/pathway/map00520+K12407+K12409+K00326+K12373+K17497+K02377+K00849+K01711+K02564+K00972+K01784+K00966+K01443	no
Endocrine and other factor-regulated calcium reabsorption	map04961	14	51	2795	11771	0.362926	0.570554	ENSG00000006125|K11825;ENSG00000070371|K04646;ENSG00000091831|K08550;ENSG00000111424|K08539;ENSG00000141367|K04646;ENSG00000154229|K02677;ENSG00000156052|K04634;ENSG00000162104|K08049;ENSG00000168398|K03916;ENSG00000174233|K08046;ENSG00000182621|K05858;ENSG00000197959|K01528;ENSG00000042753|K11827;ENSG00000122705|K04644;	ENSG00000006125|K11825;ENSG00000070371|K04646;ENSG00000091831|K08550;ENSG00000111424|K08539;ENSG00000141367|K04646;ENSG00000154229|K02677;ENSG00000156052|K04634;ENSG00000162104|K08049;ENSG00000168398|K03916;ENSG00000174233|K08046;ENSG00000182621|K05858;ENSG00000197959|K01528	12	ENSG00000042753|K11827;ENSG00000122705|K04644	2	http://www.kegg.jp/pathway/map04961+K11825+K04646+K08550+K08539+K02677+K04634+K08049+K03916+K08046+K05858+K01528+K11827+K04644	no
Synaptic vesicle cycle	map04721	22	83	2787	11739	0.361057	0.570554	ENSG00000006125|K11825;ENSG00000070371|K04646;ENSG00000099365|K08486;ENSG00000130477|K15293;ENSG00000141367|K04646;ENSG00000165646|K08155;ENSG00000185883|K02155;ENSG00000197959|K01528;ENSG00000198722|K15293;ENSG00000260075|K06027;ENSG00000280300|K02154;ENSG00000042753|K11827;ENSG00000047249|K02144;ENSG00000100554|K02149;ENSG00000105929|K02154;ENSG00000106089|K04560;ENSG00000113732|K02153;ENSG0000…	ENSG00000006125|K11825;ENSG00000070371|K04646;ENSG00000099365|K08486;ENSG00000130477|K15293;ENSG00000141367|K04646;ENSG00000165646|K08155;ENSG00000185883|K02155;ENSG00000197959|K01528;ENSG00000198722|K15293;ENSG00000260075|K06027;ENSG00000280300|K02154	11	ENSG00000042753|K11827;ENSG00000047249|K02144;ENSG00000100554|K02149;ENSG00000105929|K02154;ENSG00000106089|K04560;ENSG00000113732|K02153;ENSG00000117410|K03661;ENSG00000122705|K04644;ENSG00000128524|K02151;ENSG00000131100|K02150;ENSG00000159720|K02146	11	http://www.kegg.jp/pathway/map04721+K11825+K04646+K08486+K15293+K08155+K02155+K01528+K06027+K02154+K11827+K02144+K02149+K04560+K02153+K03661+K04644+K02151+K02150+K02146	no
Glycosphingolipid biosynthesis - globo and isoglobo series	map00603	5	16	2804	11806	0.377311	0.590422	ENSG00000008513|K00780;ENSG00000128274|K01988;ENSG00000176920|K00718;ENSG00000261460|K12373;ENSG00000213614|K12373;	ENSG00000008513|K00780;ENSG00000128274|K01988;ENSG00000176920|K00718;ENSG00000261460|K12373	4	ENSG00000213614|K12373	1	http://www.kegg.jp/pathway/map00603+K00780+K01988+K00718+K12373	no
Other glycan degradation	map00511	6	20	2803	11802	0.381724	0.594575	ENSG00000140400|K01191;ENSG00000162139|K12357;ENSG00000261460|K12373;ENSG00000278206|K01206;ENSG00000177628|K01201;ENSG00000213614|K12373;	ENSG00000140400|K01191;ENSG00000162139|K12357;ENSG00000261460|K12373;ENSG00000278206|K01206	4	ENSG00000177628|K01201;ENSG00000213614|K12373	2	http://www.kegg.jp/pathway/map00511+K01191+K12357+K12373+K01206+K01201	no
Primary immunodeficiency	map05340	11	40	2798	11782	0.38738	0.597875	ENSG00000143390|K08061;ENSG00000152457|K10887;ENSG00000160224|K10603;ENSG00000168685|K05072;ENSG00000179583|K08060;ENSG00000182866|K05856;ENSG00000064490|K08062;ENSG00000105369|K06506;ENSG00000204267|K05654;ENSG00000275882|K07210;ENSG00000276045|K16056;	ENSG00000143390|K08061;ENSG00000152457|K10887;ENSG00000160224|K10603;ENSG00000168685|K05072;ENSG00000179583|K08060;ENSG00000182866|K05856	6	ENSG00000064490|K08062;ENSG00000105369|K06506;ENSG00000204267|K05654;ENSG00000275882|K07210;ENSG00000276045|K16056	5	http://www.kegg.jp/pathway/map05340+K08061+K10887+K10603+K05072+K08060+K05856+K08062+K06506+K05654+K07210+K16056	no
Propanoate metabolism	map00640	11	40	2798	11782	0.38738	0.597875	ENSG00000076555|K01946;ENSG00000113790|K07514;ENSG00000119711|K00140;ENSG00000137992|K09699;ENSG00000166800|K00016;ENSG00000171989|K00016;ENSG00000183044|K13524;ENSG00000278540|K11262;ENSG00000111716|K00016;ENSG00000124370|K05606;ENSG00000127884|K07511;	ENSG00000076555|K01946;ENSG00000113790|K07514;ENSG00000119711|K00140;ENSG00000137992|K09699;ENSG00000166800|K00016;ENSG00000171989|K00016;ENSG00000183044|K13524;ENSG00000278540|K11262	8	ENSG00000111716|K00016;ENSG00000124370|K05606;ENSG00000127884|K07511	3	http://www.kegg.jp/pathway/map00640+K01946+K07514+K00140+K09699+K00016+K13524+K11262+K05606+K07511	no
Glycosaminoglycan biosynthesis - chondroitin sulfate / dermatan sulfate	map00532	6	21	2803	11801	0.419213	0.63336	ENSG00000122863|K01020;ENSG00000171310|K01017;ENSG00000182022|K08106;ENSG00000027847|K00733;ENSG00000123989|K00747;ENSG00000149541|K10158;	ENSG00000122863|K01020;ENSG00000171310|K01017;ENSG00000182022|K08106	3	ENSG00000027847|K00733;ENSG00000123989|K00747;ENSG00000149541|K10158	3	http://www.kegg.jp/pathway/map00532+K01020+K01017+K08106+K00733+K00747+K10158	no
Longevity regulating pathway - worm	map04212	33	131	2776	11691	0.41246	0.63336	ENSG00000001631|K17705;ENSG00000051382|K00922;ENSG00000099194|K00507;ENSG00000102699|K10798;ENSG00000108443|K04688;ENSG00000111727|K14966;ENSG00000112062|K04441;ENSG00000117020|K04456;ENSG00000121879|K00922;ENSG00000169047|K16172;ENSG00000171105|K04527;ENSG00000171608|K00922;ENSG00000172534|K14966;ENSG00000180178|K13356;ENSG00000198793|K07203;ENSG00000229932|K16197;ENSG00000240445|K09408;ENSG0000…	ENSG00000001631|K17705;ENSG00000051382|K00922;ENSG00000099194|K00507;ENSG00000102699|K10798;ENSG00000108443|K04688;ENSG00000111727|K14966;ENSG00000112062|K04441;ENSG00000117020|K04456;ENSG00000121879|K00922;ENSG00000169047|K16172;ENSG00000171105|K04527;ENSG00000171608|K00922;ENSG00000172534|K14966;ENSG00000180178|K13356;ENSG00000198793|K07203;ENSG00000229932|K16197;ENSG00000240445|K09408;ENSG0000…	19	ENSG00000116044|K05638;ENSG00000125656|K01358;ENSG00000128272|K04374;ENSG00000145284|K00507;ENSG00000175634|K04688;ENSG00000181404|K18461;ENSG00000182484|K18461;ENSG00000205364|K14739;ENSG00000213430|K04077;ENSG00000219200|K19770;ENSG00000228218|K04374;ENSG00000237984|K01110;ENSG00000273628|K10798;ENSG00000279641|K08341	14	http://www.kegg.jp/pathway/map04212+K17705+K00922+K00507+K10798+K04688+K14966+K04441+K04456+K16172+K04527+K13356+K07203+K16197+K09408+K04077+K05638+K01358+K04374+K18461+K14739+K19770+K01110+K08341	no
Mismatch repair	map03430	9	33	2800	11789	0.416769	0.63336	ENSG00000035928|K10754;ENSG00000122512|K10858;ENSG00000049541|K10755;ENSG00000106399|K10740;ENSG00000106628|K02328;ENSG00000117748|K10739;ENSG00000132646|K04802;ENSG00000163918|K10755;ENSG00000204086|K10741;	ENSG00000035928|K10754;ENSG00000122512|K10858	2	ENSG00000049541|K10755;ENSG00000106399|K10740;ENSG00000106628|K02328;ENSG00000117748|K10739;ENSG00000132646|K04802;ENSG00000163918|K10755;ENSG00000204086|K10741	7	http://www.kegg.jp/pathway/map03430+K10754+K10858+K10755+K10740+K02328+K10739+K04802+K10741	no
mRNA surveillance pathway	map03015	37	148	2772	11674	0.419741	0.63336	ENSG00000070366|K11124;ENSG00000073711|K11583;ENSG00000101654|K00565;ENSG00000116698|K14409;ENSG00000151461|K14327;ENSG00000157106|K08873;ENSG00000164091|K14962;ENSG00000165494|K14400;ENSG00000180747|K08873;ENSG00000183604|K08873;ENSG00000214076|K14401;ENSG00000225578|K12883;ENSG00000228060|K13126;ENSG00000237296|K08873;ENSG00000237307|K13171;ENSG00000240132|K03265;ENSG00000258643|K14396;ENSG0000…	ENSG00000070366|K11124;ENSG00000073711|K11583;ENSG00000101654|K00565;ENSG00000116698|K14409;ENSG00000151461|K14327;ENSG00000157106|K08873;ENSG00000164091|K14962;ENSG00000165494|K14400;ENSG00000180747|K08873;ENSG00000183604|K08873;ENSG00000214076|K14401;ENSG00000225578|K12883;ENSG00000228060|K13126;ENSG00000237296|K08873;ENSG00000237307|K13171;ENSG00000240132|K03265;ENSG00000258643|K14396	17	ENSG00000092020|K11583;ENSG00000100836|K14396;ENSG00000105568|K03456;ENSG00000111196|K12877;ENSG00000113575|K04382;ENSG00000132661|K14285;ENSG00000145216|K14405;ENSG00000151846|K13126;ENSG00000152684|K06965;ENSG00000160075|K15544;ENSG00000160917|K14404;ENSG00000162385|K12877;ENSG00000170473|K14294;ENSG00000172409|K14399;ENSG00000172531|K06269;ENSG00000183684|K12881;ENSG00000230673|K13126;ENSG0000…	20	http://www.kegg.jp/pathway/map03015+K11124+K11583+K00565+K14409+K14327+K08873+K14962+K14400+K14401+K12883+K13126+K13171+K03265+K14396+K03456+K12877+K04382+K14285+K14405+K06965+K15544+K14404+K14294+K14399+K06269+K12881+K12876	no
Phototransduction	map04744	9	33	2800	11789	0.416769	0.63336	ENSG00000070729|K04952;ENSG00000074621|K13749;ENSG00000108370|K13765;ENSG00000127928|K04548;ENSG00000129007|K02183;ENSG00000133256|K13756;ENSG00000229097|K02183;ENSG00000143933|K02183;ENSG00000198515|K04948;	ENSG00000070729|K04952;ENSG00000074621|K13749;ENSG00000108370|K13765;ENSG00000127928|K04548;ENSG00000129007|K02183;ENSG00000133256|K13756;ENSG00000229097|K02183	7	ENSG00000143933|K02183;ENSG00000198515|K04948	2	http://www.kegg.jp/pathway/map04744+K04952+K13749+K13765+K04548+K02183+K13756+K04948	no
Gastric acid secretion	map04971	19	74	2790	11748	0.422194	0.634229	ENSG00000065534|K00907;ENSG00000096433|K04960;ENSG00000121281|K08047;ENSG00000123104|K04959;ENSG00000123700|K04996;ENSG00000129007|K02183;ENSG00000129467|K08044;ENSG00000138031|K08043;ENSG00000150995|K04958;ENSG00000154229|K02677;ENSG00000156052|K04634;ENSG00000162104|K08049;ENSG00000173175|K08045;ENSG00000174233|K08046;ENSG00000182621|K05858;ENSG00000229097|K02183;ENSG00000137288|K04960;ENSG0000…	ENSG00000065534|K00907;ENSG00000096433|K04960;ENSG00000121281|K08047;ENSG00000123104|K04959;ENSG00000123700|K04996;ENSG00000129007|K02183;ENSG00000129467|K08044;ENSG00000138031|K08043;ENSG00000150995|K04958;ENSG00000154229|K02677;ENSG00000156052|K04634;ENSG00000162104|K08049;ENSG00000173175|K08045;ENSG00000174233|K08046;ENSG00000182621|K05858;ENSG00000229097|K02183	16	ENSG00000137288|K04960;ENSG00000143933|K02183;ENSG00000243635|K08007	3	http://www.kegg.jp/pathway/map04971+K00907+K04960+K08047+K04959+K04996+K02183+K08044+K08043+K04958+K02677+K04634+K08049+K08045+K08046+K05858+K08007	no
Leishmaniasis	map05140	21	83	2788	11739	0.437221	0.651016	ENSG00000092969|K13376;ENSG00000096968|K04447;ENSG00000109320|K02580;ENSG00000112062|K04441;ENSG00000115415|K11220;ENSG00000119699|K13377;ENSG00000125730|K03990;ENSG00000136869|K10160;ENSG00000150093|K05719;ENSG00000159128|K05133;ENSG00000160255|K06464;ENSG00000162434|K11217;ENSG00000213277|K13536;ENSG00000232810|K03156;ENSG00000269378|K05719;ENSG00000073756|K11987;ENSG00000116701|K08010;ENSG0000…	ENSG00000092969|K13376;ENSG00000096968|K04447;ENSG00000109320|K02580;ENSG00000112062|K04441;ENSG00000115415|K11220;ENSG00000119699|K13377;ENSG00000125730|K03990;ENSG00000136869|K10160;ENSG00000150093|K05719;ENSG00000159128|K05133;ENSG00000160255|K06464;ENSG00000162434|K11217;ENSG00000213277|K13536;ENSG00000232810|K03156;ENSG00000269378|K05719	15	ENSG00000073756|K11987;ENSG00000116701|K08010;ENSG00000125538|K04519;ENSG00000168811|K05406;ENSG00000170345|K04379;ENSG00000223865|K06752	6	http://www.kegg.jp/pathway/map05140+K13376+K04447+K02580+K04441+K11220+K13377+K03990+K10160+K05719+K05133+K06464+K11217+K13536+K03156+K11987+K08010+K04519+K05406+K04379+K06752	no
Thyroid cancer	map05216	13	50	2796	11772	0.435707	0.651016	ENSG00000047410|K09291;ENSG00000110092|K04503;ENSG00000122008|K03511;ENSG00000133703|K07827;ENSG00000148737|K04491;ENSG00000234337|K09290;ENSG00000087088|K02159;ENSG00000099860|K04402;ENSG00000116717|K04402;ENSG00000126934|K04369;ENSG00000136997|K04377;ENSG00000138795|K04492;ENSG00000230626|K04369;	ENSG00000047410|K09291;ENSG00000110092|K04503;ENSG00000122008|K03511;ENSG00000133703|K07827;ENSG00000148737|K04491;ENSG00000234337|K09290	6	ENSG00000087088|K02159;ENSG00000099860|K04402;ENSG00000116717|K04402;ENSG00000126934|K04369;ENSG00000136997|K04377;ENSG00000138795|K04492;ENSG00000230626|K04369	7	http://www.kegg.jp/pathway/map05216+K09291+K04503+K03511+K07827+K04491+K09290+K02159+K04402+K04369+K04377+K04492	no
Pantothenate and CoA biosynthesis	map00770	5	18	2804	11804	0.460142	0.68214	ENSG00000112303|K08069;ENSG00000120137|K09680;ENSG00000197594|K01513;ENSG00000105552|K00826;ENSG00000138621|K01598;	ENSG00000112303|K08069;ENSG00000120137|K09680;ENSG00000197594|K01513	3	ENSG00000105552|K00826;ENSG00000138621|K01598	2	http://www.kegg.jp/pathway/map00770+K08069+K09680+K01513+K00826+K01598	no
Synthesis and degradation of ketone bodies	map00072	3	10	2806	11812	0.468592	0.691633	ENSG00000112972|K01641;ENSG00000117305|K01640;ENSG00000161267|K00019;	ENSG00000112972|K01641	1	ENSG00000117305|K01640;ENSG00000161267|K00019	2	http://www.kegg.jp/pathway/map00072+K01641+K01640+K00019	no
Epstein-Barr virus infection	map05169	64	265	2745	11557	0.475541	0.698838	ENSG00000004468|K01242;ENSG00000005339|K04498;ENSG00000005844|K05718;ENSG00000047315|K03010;ENSG00000051382|K00922;ENSG00000055332|K16195;ENSG00000082512|K09849;ENSG00000082701|K03083;ENSG00000082898|K14290;ENSG00000090339|K06490;ENSG00000100393|K04498;ENSG00000105639|K11218;ENSG00000109320|K02580;ENSG00000112062|K04441;ENSG00000117020|K04456;ENSG00000117461|K02649;ENSG00000121879|K00922;ENSG0000…	ENSG00000004468|K01242;ENSG00000005339|K04498;ENSG00000005844|K05718;ENSG00000047315|K03010;ENSG00000051382|K00922;ENSG00000055332|K16195;ENSG00000082512|K09849;ENSG00000082701|K03083;ENSG00000082898|K14290;ENSG00000090339|K06490;ENSG00000100393|K04498;ENSG00000105639|K11218;ENSG00000109320|K02580;ENSG00000112062|K04441;ENSG00000117020|K04456;ENSG00000117461|K02649;ENSG00000121879|K00922;ENSG0000…	36	ENSG00000005075|K03008;ENSG00000034152|K04432;ENSG00000087191|K03066;ENSG00000100142|K03014;ENSG00000102978|K03011;ENSG00000104856|K09253;ENSG00000105258|K03017;ENSG00000106211|K04455;ENSG00000121851|K03024;ENSG00000123374|K02206;ENSG00000126456|K05411;ENSG00000127922|K10881;ENSG00000130706|K06691;ENSG00000132341|K07936;ENSG00000136997|K04377;ENSG00000137947|K03124;ENSG00000159352|K03029;ENSG0000…	28	http://www.kegg.jp/pathway/map05169+K01242+K04498+K05718+K03010+K00922+K16195+K09849+K03083+K14290+K06490+K11218+K02580+K04441+K04456+K02649+K01116+K14317+K16196+K06618+K11217+K01510+K04692+K16198+K08860+K03006+K06065+K06477+K03008+K16197+K06067+K03029+K04432+K03066+K03014+K03011+K09253+K03017+K04455+K03024+K02206+K05411+K10881+K06691+K07936+K04377+K03124+K03019+K03065+K03015+K03026+K03027+K03007…	no
Peroxisome	map04146	28	115	2781	11707	0.487523	0.713345	ENSG00000018510|K00803;ENSG00000068366|K01897;ENSG00000113790|K07514;ENSG00000114757|K13342;ENSG00000120915|K08726;ENSG00000124587|K13339;ENSG00000127980|K13338;ENSG00000173208|K05676;ENSG00000180178|K13356;ENSG00000244055|K13338;ENSG00000257176|K13356;ENSG00000100372|K13354;ENSG00000101473|K11992;ENSG00000104883|K13353;ENSG00000107537|K00477;ENSG00000117305|K01640;ENSG00000117450|K13279;ENSG0000…	ENSG00000018510|K00803;ENSG00000068366|K01897;ENSG00000113790|K07514;ENSG00000114757|K13342;ENSG00000120915|K08726;ENSG00000124587|K13339;ENSG00000127980|K13338;ENSG00000173208|K05676;ENSG00000180178|K13356;ENSG00000244055|K13338;ENSG00000257176|K13356	11	ENSG00000100372|K13354;ENSG00000101473|K11992;ENSG00000104883|K13353;ENSG00000107537|K00477;ENSG00000117305|K01640;ENSG00000117450|K13279;ENSG00000121680|K13335;ENSG00000126432|K11187;ENSG00000142168|K04565;ENSG00000142655|K13343;ENSG00000157326|K11147;ENSG00000163344|K13273;ENSG00000187630|K11147;ENSG00000197448|K13299;ENSG00000198721|K13239;ENSG00000254858|K13348;ENSG00000261707|K17879	17	http://www.kegg.jp/pathway/map04146+K00803+K01897+K07514+K13342+K08726+K13339+K13338+K05676+K13356+K13354+K11992+K13353+K00477+K01640+K13279+K13335+K11187+K04565+K13343+K11147+K13273+K13299+K13239+K13348+K17879	no
Glycosaminoglycan biosynthesis - heparan sulfate / heparin	map00534	6	23	2803	11799	0.492964	0.715115	ENSG00000070614|K02576;ENSG00000138604|K01793;ENSG00000158008|K02368;ENSG00000002587|K01024;ENSG00000027847|K00733;ENSG00000149541|K10158;	ENSG00000070614|K02576;ENSG00000138604|K01793;ENSG00000158008|K02368	3	ENSG00000002587|K01024;ENSG00000027847|K00733;ENSG00000149541|K10158	3	http://www.kegg.jp/pathway/map00534+K02576+K01793+K02368+K01024+K00733+K10158	no
Ribosome biogenesis in eukaryotes	map03008	37	153	2772	11669	0.490951	0.715115	ENSG00000082898|K14290;ENSG00000112159|K14572;ENSG00000113360|K03685;ENSG00000114127|K12618;ENSG00000119285|K14550;ENSG00000130119|K14538;ENSG00000134987|K14554;ENSG00000204177|K14569;ENSG00000232775|K14569;ENSG00000242338|K14569;ENSG00000251079|K14569;ENSG00000253797|K14567;ENSG00000267244|K14570;ENSG00000076043|K13288;ENSG00000100138|K12845;ENSG00000101361|K14564;ENSG00000105202|K14563;ENSG0000…	ENSG00000082898|K14290;ENSG00000112159|K14572;ENSG00000113360|K03685;ENSG00000114127|K12618;ENSG00000119285|K14550;ENSG00000130119|K14538;ENSG00000134987|K14554;ENSG00000204177|K14569;ENSG00000232775|K14569;ENSG00000242338|K14569;ENSG00000251079|K14569;ENSG00000253797|K14567;ENSG00000267244|K14570	13	ENSG00000076043|K13288;ENSG00000100138|K12845;ENSG00000101361|K14564;ENSG00000105202|K14563;ENSG00000109534|K11128;ENSG00000124787|K14530;ENSG00000126524|K14574;ENSG00000132341|K07936;ENSG00000132661|K14285;ENSG00000136718|K14561;ENSG00000145912|K11129;ENSG00000148688|K03539;ENSG00000152464|K14523;ENSG00000164967|K14525;ENSG00000167272|K03537;ENSG00000172336|K14527;ENSG00000177971|K14560;ENSG0000…	24	http://www.kegg.jp/pathway/map03008+K14290+K14572+K03685+K12618+K14550+K14538+K14554+K14569+K14567+K14570+K13288+K12845+K14564+K14563+K11128+K14530+K14574+K07936+K14285+K14561+K11129+K03539+K14523+K14525+K03537+K14527+K14560+K11130+K14555+K14545+K03264+K12619	no
Fatty acid degradation	map00071	14	57	2795	11765	0.503423	0.727167	ENSG00000068366|K01897;ENSG00000110090|K08765;ENSG00000113790|K07514;ENSG00000130377|K15013;ENSG00000196177|K09478;ENSG00000205560|K19523;ENSG00000254413|K19523;ENSG00000111275|K00128;ENSG00000122971|K00248;ENSG00000127884|K07511;ENSG00000138796|K00022;ENSG00000167315|K07508;ENSG00000167969|K13238;ENSG00000198721|K13239;	ENSG00000068366|K01897;ENSG00000110090|K08765;ENSG00000113790|K07514;ENSG00000130377|K15013;ENSG00000196177|K09478;ENSG00000205560|K19523;ENSG00000254413|K19523	7	ENSG00000111275|K00128;ENSG00000122971|K00248;ENSG00000127884|K07511;ENSG00000138796|K00022;ENSG00000167315|K07508;ENSG00000167969|K13238;ENSG00000198721|K13239	7	http://www.kegg.jp/pathway/map00071+K01897+K08765+K07514+K15013+K09478+K19523+K00128+K00248+K07511+K00022+K07508+K13238+K13239	no
Vitamin B6 metabolism	map00750	3	11	2806	11811	0.521525	0.750109	ENSG00000144362|K13248;ENSG00000241360|K07758;ENSG00000135069|K00831;	ENSG00000144362|K13248;ENSG00000241360|K07758	2	ENSG00000135069|K00831	1	http://www.kegg.jp/pathway/map00750+K13248+K07758+K00831	no
Steroid biosynthesis	map00100	6	24	2803	11798	0.528673	0.757167	ENSG00000001630|K05917;ENSG00000160285|K01852;ENSG00000186104|K07419;ENSG00000223901|K01852;ENSG00000233588|K05917;ENSG00000147155|K01824;	ENSG00000001630|K05917;ENSG00000160285|K01852;ENSG00000186104|K07419;ENSG00000223901|K01852;ENSG00000233588|K05917	5	ENSG00000147155|K01824	1	http://www.kegg.jp/pathway/map00100+K05917+K01852+K07419+K01824	no
Primary bile acid biosynthesis	map00120	5	20	2804	11802	0.539438	0.769325	ENSG00000172817|K07430;ENSG00000083807|K08748;ENSG00000099377|K12408;ENSG00000101473|K11992;ENSG00000138135|K10223;	ENSG00000172817|K07430	1	ENSG00000083807|K08748;ENSG00000099377|K12408;ENSG00000101473|K11992;ENSG00000138135|K10223	4	http://www.kegg.jp/pathway/map00120+K07430+K08748+K12408+K11992+K10223	no
Sphingolipid metabolism	map00600	15	63	2794	11759	0.542881	0.770983	ENSG00000054983|K01202;ENSG00000100596|K00654;ENSG00000148154|K00720;ENSG00000162139|K12357;ENSG00000162407|K01080;ENSG00000163082|K04717;ENSG00000164023|K04714;ENSG00000168350|K04712;ENSG00000172292|K04710;ENSG00000172296|K00654;ENSG00000204791|K12352;ENSG00000135587|K12351;ENSG00000141934|K01080;ENSG00000176170|K04718;ENSG00000177628|K01201;	ENSG00000054983|K01202;ENSG00000100596|K00654;ENSG00000148154|K00720;ENSG00000162139|K12357;ENSG00000162407|K01080;ENSG00000163082|K04717;ENSG00000164023|K04714;ENSG00000168350|K04712;ENSG00000172292|K04710;ENSG00000172296|K00654;ENSG00000204791|K12352	11	ENSG00000135587|K12351;ENSG00000141934|K01080;ENSG00000176170|K04718;ENSG00000177628|K01201	4	http://www.kegg.jp/pathway/map00600+K01202+K00654+K00720+K12357+K01080+K04717+K04714+K04712+K04710+K12352+K12351+K04718+K01201	no
Base excision repair	map03410	17	72	2792	11750	0.552228	0.777721	ENSG00000005156|K10776;ENSG00000102699|K10798;ENSG00000177084|K02324;ENSG00000255725|K20813;ENSG00000065057|K10773;ENSG00000070501|K02330;ENSG00000073050|K10803;ENSG00000100479|K02325;ENSG00000100823|K10771;ENSG00000103152|K03652;ENSG00000106628|K02328;ENSG00000115350|K03506;ENSG00000132646|K04802;ENSG00000132781|K03575;ENSG00000148229|K02326;ENSG00000168496|K04799;ENSG00000273628|K10798;	ENSG00000005156|K10776;ENSG00000102699|K10798;ENSG00000177084|K02324;ENSG00000255725|K20813	4	ENSG00000065057|K10773;ENSG00000070501|K02330;ENSG00000073050|K10803;ENSG00000100479|K02325;ENSG00000100823|K10771;ENSG00000103152|K03652;ENSG00000106628|K02328;ENSG00000115350|K03506;ENSG00000132646|K04802;ENSG00000132781|K03575;ENSG00000148229|K02326;ENSG00000168496|K04799;ENSG00000273628|K10798	13	http://www.kegg.jp/pathway/map03410+K10776+K10798+K02324+K20813+K10773+K02330+K10803+K02325+K10771+K03652+K02328+K03506+K04802+K03575+K02326+K04799	no
Toll and Imd signaling pathway	map04624	17	72	2792	11750	0.552228	0.777721	ENSG00000023445|K16060;ENSG00000072803|K03362;ENSG00000085511|K04428;ENSG00000109320|K02580;ENSG00000112062|K04441;ENSG00000137857|K13411;ENSG00000145362|K10380;ENSG00000151150|K10380;ENSG00000162924|K09254;ENSG00000166167|K03362;ENSG00000214192|K10704;ENSG00000226632|K10704;ENSG00000238199|K10704;ENSG00000244687|K10704;ENSG00000034152|K04432;ENSG00000131508|K06689;ENSG00000229635|K03362;	ENSG00000023445|K16060;ENSG00000072803|K03362;ENSG00000085511|K04428;ENSG00000109320|K02580;ENSG00000112062|K04441;ENSG00000137857|K13411;ENSG00000145362|K10380;ENSG00000151150|K10380;ENSG00000162924|K09254;ENSG00000166167|K03362;ENSG00000214192|K10704;ENSG00000226632|K10704;ENSG00000238199|K10704;ENSG00000244687|K10704	14	ENSG00000034152|K04432;ENSG00000131508|K06689;ENSG00000229635|K03362	3	http://www.kegg.jp/pathway/map04624+K16060+K03362+K04428+K02580+K04441+K13411+K10380+K09254+K10704+K04432+K06689	no
Ferroptosis	map04216	24	103	2785	11719	0.570423	0.800012	ENSG00000047457|K13624;ENSG00000068366|K01897;ENSG00000072274|K06503;ENSG00000110911|K21398;ENSG00000111684|K13515;ENSG00000087086|K13625;ENSG00000100292|K00510;ENSG00000101460|K10435;ENSG00000130066|K00657;ENSG00000140941|K10435;ENSG00000141504|K00657;ENSG00000165637|K15040;ENSG00000167996|K00522;ENSG00000168003|K06519;ENSG00000172974|K15040;ENSG00000197111|K13162;ENSG00000213453|K00522;ENSG0000…	ENSG00000047457|K13624;ENSG00000068366|K01897;ENSG00000072274|K06503;ENSG00000110911|K21398;ENSG00000111684|K13515	5	ENSG00000087086|K13625;ENSG00000100292|K00510;ENSG00000101460|K10435;ENSG00000130066|K00657;ENSG00000140941|K10435;ENSG00000141504|K00657;ENSG00000165637|K15040;ENSG00000167996|K00522;ENSG00000168003|K06519;ENSG00000172974|K15040;ENSG00000197111|K13162;ENSG00000213453|K00522;ENSG00000219507|K00522;ENSG00000226329|K14685;ENSG00000226564|K00522;ENSG00000232187|K00522;ENSG00000234975|K00522;ENSG0000…	19	http://www.kegg.jp/pathway/map04216+K13624+K01897+K06503+K21398+K13515+K13625+K00510+K10435+K00657+K15040+K00522+K06519+K13162+K14685	no
Insect hormone biosynthesis	map00981	1	3	2808	11819	0.573788	0.801407	ENSG00000111275|K00128;	.	0	ENSG00000111275|K00128	1	http://www.kegg.jp/pathway/map00981+K00128	no
Riboflavin metabolism	map00740	5	21	2804	11801	0.576989	0.802561	ENSG00000197594|K01513;ENSG00000230769|K00861;ENSG00000090013|K05901;ENSG00000135002|K00861;ENSG00000160688|K00953;	ENSG00000197594|K01513;ENSG00000230769|K00861	2	ENSG00000090013|K05901;ENSG00000135002|K00861;ENSG00000160688|K00953	3	http://www.kegg.jp/pathway/map00740+K01513+K00861+K05901+K00953	no
Cysteine and methionine metabolism	map00270	19	83	2790	11739	0.598321	0.820501	ENSG00000088305|K17399;ENSG00000116984|K00548;ENSG00000119772|K17398;ENSG00000158467|K01251;ENSG00000166800|K00016;ENSG00000171989|K00016;ENSG00000279557|K01611;ENSG00000014641|K00025;ENSG00000102172|K00802;ENSG00000105552|K00826;ENSG00000111716|K00016;ENSG00000116649|K00797;ENSG00000116761|K01758;ENSG00000128311|K01011;ENSG00000139410|K17989;ENSG00000146701|K00026;ENSG00000149089|K08964;ENSG0000…	ENSG00000088305|K17399;ENSG00000116984|K00548;ENSG00000119772|K17398;ENSG00000158467|K01251;ENSG00000166800|K00016;ENSG00000171989|K00016;ENSG00000279557|K01611	7	ENSG00000014641|K00025;ENSG00000102172|K00802;ENSG00000105552|K00826;ENSG00000111716|K00016;ENSG00000116649|K00797;ENSG00000116761|K01758;ENSG00000128311|K01011;ENSG00000139410|K17989;ENSG00000146701|K00026;ENSG00000149089|K08964;ENSG00000182551|K08967;ENSG00000213080|K00802	12	http://www.kegg.jp/pathway/map00270+K17399+K00548+K17398+K01251+K00016+K01611+K00025+K00802+K00826+K00797+K01758+K01011+K17989+K00026+K08964+K08967	no
D-Glutamine and D-glutamate metabolism	map00471	2	8	2807	11814	0.599597	0.820501	ENSG00000133943|K22210;ENSG00000235852|K01425;	ENSG00000133943|K22210;ENSG00000235852|K01425	2	.	0	http://www.kegg.jp/pathway/map00471+K22210+K01425	no
Thiamine metabolism	map00730	6	26	2803	11796	0.596655	0.820501	ENSG00000140057|K00939;ENSG00000162433|K00939;ENSG00000259431|K05307;ENSG00000106992|K00939;ENSG00000135778|K06928;ENSG00000154027|K00939;	ENSG00000140057|K00939;ENSG00000162433|K00939;ENSG00000259431|K05307	3	ENSG00000106992|K00939;ENSG00000135778|K06928;ENSG00000154027|K00939	3	http://www.kegg.jp/pathway/map00730+K00939+K05307+K06928	no
Vitamin digestion and absorption	map04977	6	26	2803	11796	0.596655	0.820501	ENSG00000103222|K05665;ENSG00000107611|K14616;ENSG00000117479|K14610;ENSG00000163803|K14621;ENSG00000235910|K08757;ENSG00000173638|K14609;	ENSG00000103222|K05665;ENSG00000107611|K14616;ENSG00000117479|K14610;ENSG00000163803|K14621;ENSG00000235910|K08757	5	ENSG00000173638|K14609	1	http://www.kegg.jp/pathway/map04977+K05665+K14616+K14610+K14621+K08757+K14609	no
Amyotrophic lateral sclerosis (ALS)	map05014	17	75	2792	11747	0.611722	0.833718	ENSG00000003393|K04575;ENSG00000105464|K05212;ENSG00000112062|K04441;ENSG00000120868|K02084;ENSG00000138814|K04348;ENSG00000161509|K05211;ENSG00000197442|K04426;ENSG00000232810|K03156;ENSG00000002330|K02158;ENSG00000034152|K04432;ENSG00000087088|K02159;ENSG00000142168|K04565;ENSG00000171552|K04570;ENSG00000172115|K08738;ENSG00000173992|K04569;ENSG00000215270|K11518;ENSG00000278594|K11518;	ENSG00000003393|K04575;ENSG00000105464|K05212;ENSG00000112062|K04441;ENSG00000120868|K02084;ENSG00000138814|K04348;ENSG00000161509|K05211;ENSG00000197442|K04426;ENSG00000232810|K03156	8	ENSG00000002330|K02158;ENSG00000034152|K04432;ENSG00000087088|K02159;ENSG00000142168|K04565;ENSG00000171552|K04570;ENSG00000172115|K08738;ENSG00000173992|K04569;ENSG00000215270|K11518;ENSG00000278594|K11518	9	http://www.kegg.jp/pathway/map05014+K04575+K05212+K04441+K02084+K04348+K05211+K04426+K03156+K02158+K04432+K02159+K04565+K04570+K08738+K04569+K11518	no
Protein processing in endoplasmic reticulum	map04141	56	244	2753	11578	0.616854	0.837336	ENSG00000012174|K07765;ENSG00000055332|K16195;ENSG00000065665|K10956;ENSG00000071537|K14026;ENSG00000074695|K10080;ENSG00000077232|K09530;ENSG00000086619|K10976;ENSG00000089597|K05546;ENSG00000100934|K14006;ENSG00000102580|K09523;ENSG00000102595|K11718;ENSG00000111885|K01230;ENSG00000116406|K10086;ENSG00000125844|K14000;ENSG00000127022|K08054;ENSG00000128829|K16196;ENSG00000130939|K10597;ENSG0000…	ENSG00000012174|K07765;ENSG00000055332|K16195;ENSG00000065665|K10956;ENSG00000071537|K14026;ENSG00000074695|K10080;ENSG00000077232|K09530;ENSG00000086619|K10976;ENSG00000089597|K05546;ENSG00000100934|K14006;ENSG00000102580|K09523;ENSG00000102595|K11718;ENSG00000111885|K01230;ENSG00000116406|K10086;ENSG00000125844|K14000;ENSG00000127022|K08054;ENSG00000128829|K16196;ENSG00000130939|K10597;ENSG0000…	32	ENSG00000087074|K14019;ENSG00000087088|K02159;ENSG00000099958|K13989;ENSG00000100387|K03868;ENSG00000106803|K09481;ENSG00000112208|K09556;ENSG00000113558|K03094;ENSG00000114850|K13251;ENSG00000116044|K05638;ENSG00000120725|K14001;ENSG00000128272|K04374;ENSG00000129562|K12668;ENSG00000131508|K06689;ENSG00000131871|K14025;ENSG00000132432|K07342;ENSG00000133265|K09562;ENSG00000157020|K14004;ENSG0000…	24	http://www.kegg.jp/pathway/map04141+K07765+K16195+K10956+K14026+K10080+K09530+K10976+K05546+K14006+K09523+K11718+K01230+K10086+K14000+K08054+K16196+K10597+K14005+K14007+K08653+K07151+K08860+K04426+K10950+K08056+K13984+K04523+K14012+K14019+K02159+K13989+K03868+K09481+K09556+K03094+K13251+K05638+K14001+K04374+K12668+K06689+K14025+K07342+K09562+K14004+K04554+K14011+K10082+K04452+K10839+K04571	no
RNA transport	map03013	81	354	2728	11468	0.641424	0.867206	ENSG00000015568|K12172;ENSG00000030066|K14303;ENSG00000047410|K09291;ENSG00000055163|K05749;ENSG00000075151|K03260;ENSG00000082516|K13133;ENSG00000082898|K14290;ENSG00000107581|K03254;ENSG00000108424|K14293;ENSG00000110713|K14297;ENSG00000124789|K14296;ENSG00000125676|K12879;ENSG00000126883|K14317;ENSG00000132182|K14314;ENSG00000151461|K14327;ENSG00000153165|K12172;ENSG00000153201|K12172;ENSG0000…	ENSG00000015568|K12172;ENSG00000030066|K14303;ENSG00000047410|K09291;ENSG00000055163|K05749;ENSG00000075151|K03260;ENSG00000082516|K13133;ENSG00000082898|K14290;ENSG00000107581|K03254;ENSG00000108424|K14293;ENSG00000110713|K14297;ENSG00000124789|K14296;ENSG00000125676|K12879;ENSG00000126883|K14317;ENSG00000132182|K14314;ENSG00000151461|K14327;ENSG00000153165|K12172;ENSG00000153201|K12172;ENSG0000…	33	ENSG00000074201|K05019;ENSG00000084623|K03246;ENSG00000092208|K13130;ENSG00000101210|K03231;ENSG00000103275|K10577;ENSG00000106263|K03253;ENSG00000111196|K12877;ENSG00000114784|K03113;ENSG00000119718|K03754;ENSG00000124787|K14530;ENSG00000125977|K03238;ENSG00000130811|K03248;ENSG00000131652|K13175;ENSG00000132341|K07936;ENSG00000132661|K14285;ENSG00000141642|K00784;ENSG00000142252|K13135;ENSG0000…	48	http://www.kegg.jp/pathway/map03013+K12172+K14303+K09291+K05749+K03260+K13133+K14290+K03254+K14293+K14297+K14296+K12879+K14317+K14314+K14327+K14310+K03257+K14316+K03258+K14288+K12883+K13126+K03259+K13171+K03231+K12160+K13151+K13135+K05019+K03246+K13130+K10577+K03253+K12877+K03113+K03754+K14530+K03238+K03248+K13175+K07936+K14285+K00784+K03539+K13134+K14523+K14004+K14313+K13176+K14525+K03537+K14294…	no
Mannose type O-glycan biosynthesis	map00515	5	23	2804	11799	0.64686	0.867613	ENSG00000106692|K19872;ENSG00000162885|K09654;ENSG00000185900|K17547;ENSG00000214960|K21031;ENSG00000117411|K07967;	ENSG00000106692|K19872;ENSG00000162885|K09654;ENSG00000185900|K17547;ENSG00000214960|K21031	4	ENSG00000117411|K07967	1	http://www.kegg.jp/pathway/map00515+K19872+K09654+K17547+K21031+K07967	no
Retrograde endocannabinoid signaling	map04723	66	290	2743	11532	0.646754	0.867613	ENSG00000081248|K04857;ENSG00000087258|K04534;ENSG00000096433|K04960;ENSG00000102287|K05185;ENSG00000111664|K07825;ENSG00000111886|K05190;ENSG00000112062|K04441;ENSG00000114450|K04538;ENSG00000121281|K08047;ENSG00000123104|K04959;ENSG00000127588|K04547;ENSG00000127928|K04548;ENSG00000129467|K08044;ENSG00000134780|K13806;ENSG00000138031|K08043;ENSG00000150995|K04958;ENSG00000152578|K05200;ENSG0000…	ENSG00000081248|K04857;ENSG00000087258|K04534;ENSG00000096433|K04960;ENSG00000102287|K05185;ENSG00000111664|K07825;ENSG00000111886|K05190;ENSG00000112062|K04441;ENSG00000114450|K04538;ENSG00000121281|K08047;ENSG00000123104|K04959;ENSG00000127588|K04547;ENSG00000127928|K04548;ENSG00000129467|K08044;ENSG00000134780|K13806;ENSG00000138031|K08043;ENSG00000150995|K04958;ENSG00000152578|K05200;ENSG0000…	30	ENSG00000004779|K03955;ENSG00000065518|K03960;ENSG00000073756|K11987;ENSG00000099795|K03963;ENSG00000102001|K04853;ENSG00000109390|K03967;ENSG00000110717|K03941;ENSG00000119013|K03959;ENSG00000119421|K03952;ENSG00000125356|K03945;ENSG00000127920|K04546;ENSG00000131495|K03946;ENSG00000136521|K03961;ENSG00000137288|K04960;ENSG00000140990|K03966;ENSG00000145494|K03939;ENSG00000147123|K11351;ENSG0000…	36	http://www.kegg.jp/pathway/map04723+K04857+K04534+K04960+K05185+K07825+K05190+K04441+K04538+K08047+K04959+K04547+K04548+K08044+K13806+K08043+K04958+K05200+K04603+K02677+K04634+K08049+K04549+K08045+K08046+K05858+K03883+K03882+K03879+K04539+K03951+K03955+K03960+K11987+K03963+K04853+K03967+K03941+K03959+K03952+K03945+K04546+K03946+K03961+K03966+K03939+K11351+K03965+K03968+K03937+K03962+K03942+K03938…	no
Folate biosynthesis	map00790	10	46	2799	11776	0.653823	0.872464	ENSG00000178700|K00287;ENSG00000229991|K00011;ENSG00000262248|K01724;ENSG00000075643|K15631;ENSG00000136877|K01930;ENSG00000150787|K01737;ENSG00000151552|K00357;ENSG00000159228|K00079;ENSG00000166228|K01724;ENSG00000198074|K00011;	ENSG00000178700|K00287;ENSG00000229991|K00011;ENSG00000262248|K01724	3	ENSG00000075643|K15631;ENSG00000136877|K01930;ENSG00000150787|K01737;ENSG00000151552|K00357;ENSG00000159228|K00079;ENSG00000166228|K01724;ENSG00000198074|K00011	7	http://www.kegg.jp/pathway/map00790+K00287+K00011+K01724+K15631+K01930+K01737+K00357+K00079	no
Lipoic acid metabolism	map00785	1	4	2808	11818	0.655639	0.872464	ENSG00000144182|K10105;	.	0	ENSG00000144182|K10105	1	http://www.kegg.jp/pathway/map00785+K10105	no
Collecting duct acid secretion	map04966	9	42	2800	11780	0.666319	0.87975	ENSG00000113504|K13627;ENSG00000185883|K02155;ENSG00000280300|K02154;ENSG00000100554|K02149;ENSG00000105929|K02154;ENSG00000113732|K02153;ENSG00000128524|K02151;ENSG00000131100|K02150;ENSG00000159720|K02146;	ENSG00000113504|K13627;ENSG00000185883|K02155;ENSG00000280300|K02154	3	ENSG00000100554|K02149;ENSG00000105929|K02154;ENSG00000113732|K02153;ENSG00000128524|K02151;ENSG00000131100|K02150;ENSG00000159720|K02146	6	http://www.kegg.jp/pathway/map04966+K13627+K02155+K02154+K02149+K02153+K02151+K02150+K02146	no
Fructose and mannose metabolism	map00051	11	51	2798	11771	0.664991	0.87975	ENSG00000123836|K19029;ENSG00000229991|K00011;ENSG00000230359|K01803;ENSG00000100417|K17497;ENSG00000104522|K02377;ENSG00000111669|K01803;ENSG00000112699|K01711;ENSG00000144591|K00966;ENSG00000149476|K00863;ENSG00000149925|K01623;ENSG00000198074|K00011;	ENSG00000123836|K19029;ENSG00000229991|K00011;ENSG00000230359|K01803	3	ENSG00000100417|K17497;ENSG00000104522|K02377;ENSG00000111669|K01803;ENSG00000112699|K01711;ENSG00000144591|K00966;ENSG00000149476|K00863;ENSG00000149925|K01623;ENSG00000198074|K00011	8	http://www.kegg.jp/pathway/map00051+K19029+K00011+K01803+K17497+K02377+K01711+K00966+K00863+K01623	no
Citrate cycle (TCA cycle)	map00020	12	56	2797	11766	0.675351	0.888205	ENSG00000131473|K01648;ENSG00000173599|K01958;ENSG00000181227|K00658;ENSG00000185485|K00234;ENSG00000185986|K00234;ENSG00000014641|K00025;ENSG00000067829|K00030;ENSG00000100889|K01596;ENSG00000117118|K00235;ENSG00000146701|K00026;ENSG00000204370|K00237;ENSG00000238084|K00237;	ENSG00000131473|K01648;ENSG00000173599|K01958;ENSG00000181227|K00658;ENSG00000185485|K00234;ENSG00000185986|K00234	5	ENSG00000014641|K00025;ENSG00000067829|K00030;ENSG00000100889|K01596;ENSG00000117118|K00235;ENSG00000146701|K00026;ENSG00000204370|K00237;ENSG00000238084|K00237	7	http://www.kegg.jp/pathway/map00020+K01648+K01958+K00658+K00234+K00025+K00030+K01596+K00235+K00026+K00237	no
SNARE interactions in vesicular transport	map04130	10	48	2799	11774	0.698868	0.913843	ENSG00000092531|K08508;ENSG00000099365|K08486;ENSG00000136874|K08491;ENSG00000139190|K08510;ENSG00000053501|K08507;ENSG00000104915|K08498;ENSG00000106089|K04560;ENSG00000113734|K08497;ENSG00000118640|K08512;ENSG00000170310|K08501;	ENSG00000092531|K08508;ENSG00000099365|K08486;ENSG00000136874|K08491;ENSG00000139190|K08510	4	ENSG00000053501|K08507;ENSG00000104915|K08498;ENSG00000106089|K04560;ENSG00000113734|K08497;ENSG00000118640|K08512;ENSG00000170310|K08501	6	http://www.kegg.jp/pathway/map04130+K08508+K08486+K08491+K08510+K08507+K08498+K04560+K08497+K08512+K08501	no
Ubiquinone and other terpenoid-quinone biosynthesis	map00130	3	15	2806	11807	0.700253	0.913843	ENSG00000119723|K06126;ENSG00000132423|K00591;ENSG00000181019|K00355;	ENSG00000119723|K06126	1	ENSG00000132423|K00591;ENSG00000181019|K00355	2	http://www.kegg.jp/pathway/map00130+K06126+K00591+K00355	no
Alcoholism	map05034	52	235	2757	11587	0.703457	0.914494	ENSG00000087258|K04534;ENSG00000094631|K11407;ENSG00000100429|K18671;ENSG00000100485|K03099;ENSG00000105464|K05212;ENSG00000111664|K07825;ENSG00000114450|K04538;ENSG00000115904|K03099;ENSG00000118260|K05870;ENSG00000127588|K04547;ENSG00000127928|K04548;ENSG00000128271|K04266;ENSG00000129007|K02183;ENSG00000133703|K07827;ENSG00000148053|K04360;ENSG00000160691|K06279;ENSG00000161509|K05211;ENSG0000…	ENSG00000087258|K04534;ENSG00000094631|K11407;ENSG00000100429|K18671;ENSG00000100485|K03099;ENSG00000105464|K05212;ENSG00000111664|K07825;ENSG00000114450|K04538;ENSG00000115904|K03099;ENSG00000118260|K05870;ENSG00000127588|K04547;ENSG00000127928|K04548;ENSG00000128271|K04266;ENSG00000129007|K02183;ENSG00000133703|K07827;ENSG00000148053|K04360;ENSG00000160691|K06279;ENSG00000161509|K05211;ENSG0000…	36	ENSG00000127920|K04546;ENSG00000128272|K04374;ENSG00000143578|K09048;ENSG00000143933|K02183;ENSG00000164032|K11251;ENSG00000172354|K04537;ENSG00000172531|K06269;ENSG00000174021|K04542;ENSG00000176697|K04355;ENSG00000178458|K11253;ENSG00000181218|K11251;ENSG00000184260|K11251;ENSG00000188375|K11253;ENSG00000188486|K11251;ENSG00000228218|K04374;ENSG00000258741|K11251	16	http://www.kegg.jp/pathway/map05034+K04534+K11407+K18671+K03099+K05212+K07825+K04538+K05870+K04547+K04548+K04266+K02183+K07827+K04360+K06279+K05211+K08155+K04549+K08045+K09048+K11252+K17449+K11254+K06067+K04539+K11408+K11253+K04546+K04374+K11251+K04537+K06269+K04542+K04355	no
Alzheimer disease	map05010	97	432	2712	11390	0.712907	0.923229	ENSG00000081248|K04857;ENSG00000082701|K03083;ENSG00000096433|K04960;ENSG00000105464|K05212;ENSG00000120868|K02084;ENSG00000123104|K04959;ENSG00000123384|K04550;ENSG00000129007|K02183;ENSG00000137845|K06704;ENSG00000138814|K04348;ENSG00000150995|K04958;ENSG00000151694|K06059;ENSG00000156052|K04634;ENSG00000161509|K05211;ENSG00000172071|K08860;ENSG00000174437|K05853;ENSG00000182621|K05858;ENSG0000…	ENSG00000081248|K04857;ENSG00000082701|K03083;ENSG00000096433|K04960;ENSG00000105464|K05212;ENSG00000120868|K02084;ENSG00000123104|K04959;ENSG00000123384|K04550;ENSG00000129007|K02183;ENSG00000137845|K06704;ENSG00000138814|K04348;ENSG00000150995|K04958;ENSG00000151694|K06059;ENSG00000156052|K04634;ENSG00000161509|K05211;ENSG00000172071|K08860;ENSG00000174437|K05853;ENSG00000182621|K05858;ENSG0000…	24	ENSG00000002330|K02158;ENSG00000004779|K03955;ENSG00000010256|K00414;ENSG00000065518|K03960;ENSG00000072506|K08683;ENSG00000099624|K02134;ENSG00000099795|K03963;ENSG00000102001|K04853;ENSG00000109390|K03967;ENSG00000110717|K03941;ENSG00000111775|K02266;ENSG00000112695|K02270;ENSG00000115944|K02270;ENSG00000117118|K00235;ENSG00000117362|K06172;ENSG00000119013|K03959;ENSG00000119421|K03952;ENSG0000…	73	http://www.kegg.jp/pathway/map05010+K04857+K03083+K04960+K05212+K02084+K04959+K04550+K02183+K06704+K04348+K04958+K06059+K04634+K05211+K08860+K05853+K05858+K00234+K04521+K04963+K03156+K03951+K02158+K03955+K00414+K03960+K08683+K02134+K03963+K04853+K03967+K03941+K02266+K02270+K00235+K06172+K03959+K03952+K02135+K03945+K04519+K02267+K02272+K00420+K02263+K02271+K03946+K02128+K03961+K03966+K03939+K11351…	no
Galactose metabolism	map00052	8	40	2801	11782	0.727636	0.938706	ENSG00000106633|K12407;ENSG00000143891|K01785;ENSG00000229991|K00011;ENSG00000108479|K00849;ENSG00000117308|K01784;ENSG00000117411|K07967;ENSG00000141349|K01084;ENSG00000198074|K00011;	ENSG00000106633|K12407;ENSG00000143891|K01785;ENSG00000229991|K00011	3	ENSG00000108479|K00849;ENSG00000117308|K01784;ENSG00000117411|K07967;ENSG00000141349|K01084;ENSG00000198074|K00011	5	http://www.kegg.jp/pathway/map00052+K12407+K01785+K00011+K00849+K01784+K07967+K01084	no
Mitophagy - animal	map04137	27	127	2782	11695	0.731686	0.940341	ENSG00000110497|K17985;ENSG00000133703|K07827;ENSG00000138592|K11839;ENSG00000158186|K07831;ENSG00000172071|K08860;ENSG00000185591|K04684;ENSG00000188554|K17987;ENSG00000203616|K07870;ENSG00000240445|K09408;ENSG00000259298|K11839;ENSG00000266145|K07870;ENSG00000268070|K15464;ENSG00000269662|K15464;ENSG00000069509|K17986;ENSG00000101412|K17454;ENSG00000126458|K07829;ENSG00000128272|K04374;ENSG0000…	ENSG00000110497|K17985;ENSG00000133703|K07827;ENSG00000138592|K11839;ENSG00000158186|K07831;ENSG00000172071|K08860;ENSG00000185591|K04684;ENSG00000188554|K17987;ENSG00000203616|K07870;ENSG00000240445|K09408;ENSG00000259298|K11839;ENSG00000266145|K07870;ENSG00000268070|K15464;ENSG00000269662|K15464	13	ENSG00000069509|K17986;ENSG00000101412|K17454;ENSG00000126458|K07829;ENSG00000128272|K04374;ENSG00000140983|K07871;ENSG00000161011|K14381;ENSG00000164442|K21361;ENSG00000171552|K04570;ENSG00000196683|K17771;ENSG00000214253|K17969;ENSG00000228218|K04374;ENSG00000263563|K04551;ENSG00000279641|K08341;ENSG00000280079|K15464	14	http://www.kegg.jp/pathway/map04137+K17985+K07827+K11839+K07831+K08860+K04684+K17987+K07870+K09408+K15464+K17986+K17454+K07829+K04374+K07871+K14381+K21361+K04570+K17771+K17969+K04551+K08341	no
Bile secretion	map04976	16	79	2793	11743	0.758814	0.971317	ENSG00000005471|K05659;ENSG00000023839|K05666;ENSG00000066230|K12040;ENSG00000085563|K05658;ENSG00000108846|K05667;ENSG00000113161|K00021;ENSG00000121281|K08047;ENSG00000125257|K05673;ENSG00000129467|K08044;ENSG00000130164|K12473;ENSG00000138031|K08043;ENSG00000144959|K14349;ENSG00000162104|K08049;ENSG00000173175|K08045;ENSG00000174233|K08046;ENSG00000083807|K08748;	ENSG00000005471|K05659;ENSG00000023839|K05666;ENSG00000066230|K12040;ENSG00000085563|K05658;ENSG00000108846|K05667;ENSG00000113161|K00021;ENSG00000121281|K08047;ENSG00000125257|K05673;ENSG00000129467|K08044;ENSG00000130164|K12473;ENSG00000138031|K08043;ENSG00000144959|K14349;ENSG00000162104|K08049;ENSG00000173175|K08045;ENSG00000174233|K08046	15	ENSG00000083807|K08748	1	http://www.kegg.jp/pathway/map04976+K05659+K05666+K12040+K05658+K05667+K00021+K08047+K05673+K08044+K12473+K08043+K14349+K08049+K08045+K08046+K08748	no
Viral myocarditis	map05416	19	93	2790	11729	0.761536	0.971317	ENSG00000005844|K05718;ENSG00000075151|K03260;ENSG00000090339|K06490;ENSG00000097007|K06619;ENSG00000105974|K06278;ENSG00000110092|K04503;ENSG00000154639|K06788;ENSG00000160255|K06464;ENSG00000173402|K06265;ENSG00000198947|K10366;ENSG00000215388|K05692;ENSG00000231340|K05692;ENSG00000232593|K05692;ENSG00000265766|K06788;ENSG00000169750|K07861;ENSG00000172115|K08738;ENSG00000196352|K04006;ENSG0000…	ENSG00000005844|K05718;ENSG00000075151|K03260;ENSG00000090339|K06490;ENSG00000097007|K06619;ENSG00000105974|K06278;ENSG00000110092|K04503;ENSG00000154639|K06788;ENSG00000160255|K06464;ENSG00000173402|K06265;ENSG00000198947|K10366;ENSG00000215388|K05692;ENSG00000231340|K05692;ENSG00000232593|K05692;ENSG00000265766|K06788	14	ENSG00000169750|K07861;ENSG00000172115|K08738;ENSG00000196352|K04006;ENSG00000204642|K06751;ENSG00000223865|K06752	5	http://www.kegg.jp/pathway/map05416+K05718+K03260+K06490+K06619+K06278+K04503+K06788+K06464+K06265+K10366+K05692+K07861+K08738+K04006+K06751+K06752	no
Terpenoid backbone biosynthesis	map00900	7	37	2802	11785	0.766765	0.97431	ENSG00000112972|K01641;ENSG00000113161|K00021;ENSG00000116005|K05906;ENSG00000163344|K13273;ENSG00000167508|K01597;ENSG00000173653|K08658;ENSG00000257365|K05954;	ENSG00000112972|K01641;ENSG00000113161|K00021;ENSG00000116005|K05906	3	ENSG00000163344|K13273;ENSG00000167508|K01597;ENSG00000173653|K08658;ENSG00000257365|K05954	4	http://www.kegg.jp/pathway/map00900+K01641+K00021+K05906+K13273+K01597+K08658+K05954	no
Neomycin, kanamycin and gentamicin biosynthesis	map00524	1	6	2808	11816	0.775213	0.981356	ENSG00000106633|K12407;	ENSG00000106633|K12407	1	.	0	http://www.kegg.jp/pathway/map00524+K12407	no
2-Oxocarboxylic acid metabolism	map01210	4	32	2805	11790	0.934778	1	ENSG00000167701|K00814;ENSG00000067829|K00030;ENSG00000105552|K00826;ENSG00000161653|K11067;	ENSG00000167701|K00814	1	ENSG00000067829|K00030;ENSG00000105552|K00826;ENSG00000161653|K11067	3	http://www.kegg.jp/pathway/map01210+K00814+K00030+K00826+K11067	no
Alanine, aspartate and glutamate metabolism	map00250	11	79	2798	11743	0.971305	1	ENSG00000021826|K01948;ENSG00000112294|K00139;ENSG00000130707|K01940;ENSG00000166532|K18310;ENSG00000167701|K00814;ENSG00000183044|K13524;ENSG00000225920|K18310;ENSG00000235852|K01425;ENSG00000244723|K01755;ENSG00000070669|K01953;ENSG00000159423|K00294;	ENSG00000021826|K01948;ENSG00000112294|K00139;ENSG00000130707|K01940;ENSG00000166532|K18310;ENSG00000167701|K00814;ENSG00000183044|K13524;ENSG00000225920|K18310;ENSG00000235852|K01425;ENSG00000244723|K01755	9	ENSG00000070669|K01953;ENSG00000159423|K00294	2	http://www.kegg.jp/pathway/map00250+K01948+K00139+K01940+K18310+K00814+K13524+K01425+K01755+K01953+K00294	no
Allograft rejection	map05330	4	39	2805	11783	0.976358	1	ENSG00000232810|K03156;ENSG00000168811|K05406;ENSG00000204642|K06751;ENSG00000223865|K06752;	ENSG00000232810|K03156	1	ENSG00000168811|K05406;ENSG00000204642|K06751;ENSG00000223865|K06752	3	http://www.kegg.jp/pathway/map05330+K03156+K05406+K06751+K06752	no
alpha-Linolenic acid metabolism	map00592	6	47	2803	11775	0.956751	1	ENSG00000105499|K16342;ENSG00000163803|K14621;ENSG00000168970|K16342;ENSG00000279080|K16343;ENSG00000176485|K16817;ENSG00000224680|K01047;	ENSG00000105499|K16342;ENSG00000163803|K14621;ENSG00000168970|K16342;ENSG00000279080|K16343	4	ENSG00000176485|K16817;ENSG00000224680|K01047	2	http://www.kegg.jp/pathway/map00592+K16342+K14621+K16343+K16817+K01047	no
Aminoacyl-tRNA biosynthesis	map00970	6	55	2803	11767	0.984914	1	ENSG00000133706|K01869;ENSG00000031698|K01875;ENSG00000106105|K01880;ENSG00000116874|K01867;ENSG00000145982|K01889;ENSG00000179115|K01889;	ENSG00000133706|K01869	1	ENSG00000031698|K01875;ENSG00000106105|K01880;ENSG00000116874|K01867;ENSG00000145982|K01889;ENSG00000179115|K01889	5	http://www.kegg.jp/pathway/map00970+K01869+K01875+K01880+K01867+K01889	no
Antigen processing and presentation	map04612	16	118	2793	11704	0.991061	1	ENSG00000118260|K05870;ENSG00000127022|K08054;ENSG00000143390|K08061;ENSG00000179583|K08060;ENSG00000224677|K08056;ENSG00000232810|K03156;ENSG00000064490|K08062;ENSG00000092010|K06696;ENSG00000100911|K06697;ENSG00000135047|K01365;ENSG00000204267|K05654;ENSG00000204642|K06751;ENSG00000223865|K06752;ENSG00000225131|K06697;ENSG00000231925|K08058;ENSG00000238000|K06697;	ENSG00000118260|K05870;ENSG00000127022|K08054;ENSG00000143390|K08061;ENSG00000179583|K08060;ENSG00000224677|K08056;ENSG00000232810|K03156	6	ENSG00000064490|K08062;ENSG00000092010|K06696;ENSG00000100911|K06697;ENSG00000135047|K01365;ENSG00000204267|K05654;ENSG00000204642|K06751;ENSG00000223865|K06752;ENSG00000225131|K06697;ENSG00000231925|K08058;ENSG00000238000|K06697	10	http://www.kegg.jp/pathway/map04612+K05870+K08054+K08061+K08060+K08056+K03156+K08062+K06696+K06697+K01365+K05654+K06751+K06752+K08058	no
Arachidonic acid metabolism	map00590	18	113	2791	11709	0.960501	1	ENSG00000095303|K00509;ENSG00000105499|K16342;ENSG00000108839|K00458;ENSG00000120915|K08726;ENSG00000163803|K14621;ENSG00000168970|K16342;ENSG00000211445|K00432;ENSG00000262943|K00458;ENSG00000279080|K16343;ENSG00000059377|K01832;ENSG00000073756|K11987;ENSG00000110958|K15730;ENSG00000159228|K00079;ENSG00000159231|K00084;ENSG00000176485|K16817;ENSG00000197582|K00432;ENSG00000224680|K01047;ENSG0000…	ENSG00000095303|K00509;ENSG00000105499|K16342;ENSG00000108839|K00458;ENSG00000120915|K08726;ENSG00000163803|K14621;ENSG00000168970|K16342;ENSG00000211445|K00432;ENSG00000262943|K00458;ENSG00000279080|K16343	9	ENSG00000059377|K01832;ENSG00000073756|K11987;ENSG00000110958|K15730;ENSG00000159228|K00079;ENSG00000159231|K00084;ENSG00000176485|K16817;ENSG00000197582|K00432;ENSG00000224680|K01047;ENSG00000233276|K00432	9	http://www.kegg.jp/pathway/map00590+K00509+K16342+K00458+K08726+K14621+K00432+K16343+K01832+K11987+K15730+K00079+K00084+K16817+K01047	no
Arginine and proline metabolism	map00330	15	99	2794	11723	0.966089	1	ENSG00000172508|K14755;ENSG00000261096|K00542;ENSG00000279557|K01611;ENSG00000088826|K12259;ENSG00000102172|K00802;ENSG00000104524|K00286;ENSG00000111275|K00128;ENSG00000115758|K01581;ENSG00000116649|K00797;ENSG00000130066|K00657;ENSG00000141504|K00657;ENSG00000143811|K00286;ENSG00000159423|K00294;ENSG00000166165|K00933;ENSG00000213080|K00802;	ENSG00000172508|K14755;ENSG00000261096|K00542;ENSG00000279557|K01611	3	ENSG00000088826|K12259;ENSG00000102172|K00802;ENSG00000104524|K00286;ENSG00000111275|K00128;ENSG00000115758|K01581;ENSG00000116649|K00797;ENSG00000130066|K00657;ENSG00000141504|K00657;ENSG00000143811|K00286;ENSG00000159423|K00294;ENSG00000166165|K00933;ENSG00000213080|K00802	12	http://www.kegg.jp/pathway/map00330+K14755+K00542+K01611+K12259+K00802+K00286+K00128+K01581+K00797+K00657+K00294+K00933	no
Arginine biosynthesis	map00220	6	63	2803	11759	0.995118	1	ENSG00000021826|K01948;ENSG00000130707|K01940;ENSG00000167701|K00814;ENSG00000235852|K01425;ENSG00000244723|K01755;ENSG00000161653|K11067;	ENSG00000021826|K01948;ENSG00000130707|K01940;ENSG00000167701|K00814;ENSG00000235852|K01425;ENSG00000244723|K01755	5	ENSG00000161653|K11067	1	http://www.kegg.jp/pathway/map00220+K01948+K01940+K00814+K01425+K01755+K11067	no
Ascorbate and aldarate metabolism	map00053	4	70	2805	11752	0.999857	1	ENSG00000100253|K00469;ENSG00000111275|K00128;ENSG00000171234|K00699;ENSG00000244122|K00699;	.	0	ENSG00000100253|K00469;ENSG00000111275|K00128;ENSG00000171234|K00699;ENSG00000244122|K00699	4	http://www.kegg.jp/pathway/map00053+K00469+K00128+K00699	no
Asthma	map05310	3	32	2806	11790	0.975454	1	ENSG00000121053|K10788;ENSG00000232810|K03156;ENSG00000223865|K06752;	ENSG00000121053|K10788;ENSG00000232810|K03156	2	ENSG00000223865|K06752	1	http://www.kegg.jp/pathway/map05310+K10788+K03156+K06752	no
Autoimmune thyroid disease	map05320	4	57	2805	11765	0.998668	1	ENSG00000042832|K10809;ENSG00000115705|K00431;ENSG00000204642|K06751;ENSG00000223865|K06752;	ENSG00000042832|K10809;ENSG00000115705|K00431	2	ENSG00000204642|K06751;ENSG00000223865|K06752	2	http://www.kegg.jp/pathway/map05320+K10809+K00431+K06751+K06752	no
Biosynthesis of amino acids	map01230	27	214	2782	11608	0.999732	1	ENSG00000021826|K01948;ENSG00000116984|K00548;ENSG00000130707|K01940;ENSG00000167701|K00814;ENSG00000173599|K01958;ENSG00000186197|K01689;ENSG00000213997|K01834;ENSG00000230359|K01803;ENSG00000232630|K00948;ENSG00000244723|K01755;ENSG00000248271|K01834;ENSG00000067829|K00030;ENSG00000074800|K01689;ENSG00000092621|K00058;ENSG00000104524|K00286;ENSG00000105552|K00826;ENSG00000111669|K01803;ENSG0000…	ENSG00000021826|K01948;ENSG00000116984|K00548;ENSG00000130707|K01940;ENSG00000167701|K00814;ENSG00000173599|K01958;ENSG00000186197|K01689;ENSG00000213997|K01834;ENSG00000230359|K01803;ENSG00000232630|K00948;ENSG00000244723|K01755;ENSG00000248271|K01834	11	ENSG00000067829|K00030;ENSG00000074800|K01689;ENSG00000092621|K00058;ENSG00000104524|K00286;ENSG00000105552|K00826;ENSG00000111669|K01803;ENSG00000116761|K01758;ENSG00000135069|K00831;ENSG00000139410|K17989;ENSG00000143811|K00286;ENSG00000149925|K01623;ENSG00000153574|K01807;ENSG00000161653|K11067;ENSG00000177156|K00616;ENSG00000182199|K00600;ENSG00000228232|K00134	16	http://www.kegg.jp/pathway/map01230+K01948+K00548+K01940+K00814+K01958+K01689+K01834+K01803+K00948+K01755+K00030+K00058+K00286+K00826+K01758+K00831+K17989+K01623+K01807+K11067+K00616+K00600+K00134	no
Carbohydrate digestion and absorption	map04973	8	49	2801	11773	0.880252	1	ENSG00000051382|K00922;ENSG00000117020|K04456;ENSG00000117461|K02649;ENSG00000121879|K00922;ENSG00000145675|K02649;ENSG00000171608|K00922;ENSG00000137700|K08171;ENSG00000141349|K01084;	ENSG00000051382|K00922;ENSG00000117020|K04456;ENSG00000117461|K02649;ENSG00000121879|K00922;ENSG00000145675|K02649;ENSG00000171608|K00922	6	ENSG00000137700|K08171;ENSG00000141349|K01084	2	http://www.kegg.jp/pathway/map04973+K00922+K04456+K02649+K08171+K01084	no
Carbon metabolism	map01200	41	284	2768	11538	0.999457	1	ENSG00000021826|K01948;ENSG00000049239|K13937;ENSG00000106633|K12407;ENSG00000113790|K07514;ENSG00000119711|K00140;ENSG00000167701|K00814;ENSG00000173599|K01958;ENSG00000181227|K00658;ENSG00000185485|K00234;ENSG00000185986|K00234;ENSG00000186197|K01689;ENSG00000213997|K01834;ENSG00000230359|K01803;ENSG00000232630|K00948;ENSG00000248271|K01834;ENSG00000260898|K08074;ENSG00000014641|K00025;ENSG0000…	ENSG00000021826|K01948;ENSG00000049239|K13937;ENSG00000106633|K12407;ENSG00000113790|K07514;ENSG00000119711|K00140;ENSG00000167701|K00814;ENSG00000173599|K01958;ENSG00000181227|K00658;ENSG00000185485|K00234;ENSG00000185986|K00234;ENSG00000186197|K01689;ENSG00000213997|K01834;ENSG00000230359|K01803;ENSG00000232630|K00948;ENSG00000248271|K01834;ENSG00000260898|K08074	16	ENSG00000014641|K00025;ENSG00000067829|K00030;ENSG00000074800|K01689;ENSG00000092621|K00058;ENSG00000111669|K01803;ENSG00000117118|K00235;ENSG00000122971|K00248;ENSG00000124370|K05606;ENSG00000127884|K07511;ENSG00000130313|K01057;ENSG00000135069|K00831;ENSG00000139410|K17989;ENSG00000139684|K01070;ENSG00000140905|K02437;ENSG00000146701|K00026;ENSG00000148057|K00851;ENSG00000149476|K00863;ENSG0000…	25	http://www.kegg.jp/pathway/map01200+K01948+K13937+K12407+K07514+K00140+K00814+K01958+K00658+K00234+K01689+K01834+K01803+K00948+K08074+K00025+K00030+K00058+K00235+K00248+K05606+K07511+K01057+K00831+K17989+K01070+K02437+K00026+K00851+K00863+K01623+K01807+K00616+K00600+K00237+K00134	no
Cardiac muscle contraction	map04260	29	181	2780	11641	0.984437	1	ENSG00000007402|K04859;ENSG00000081248|K04857;ENSG00000153956|K04858;ENSG00000157445|K04860;ENSG00000165995|K04863;ENSG00000234337|K09290;ENSG00000259498|K10375;ENSG00000010256|K00414;ENSG00000102001|K04853;ENSG00000111775|K02266;ENSG00000112695|K02270;ENSG00000115944|K02270;ENSG00000126267|K02267;ENSG00000127184|K02272;ENSG00000127540|K00420;ENSG00000131143|K02263;ENSG00000131174|K02271;ENSG0000…	ENSG00000007402|K04859;ENSG00000081248|K04857;ENSG00000153956|K04858;ENSG00000157445|K04860;ENSG00000165995|K04863;ENSG00000234337|K09290;ENSG00000259498|K10375	7	ENSG00000010256|K00414;ENSG00000102001|K04853;ENSG00000111775|K02266;ENSG00000112695|K02270;ENSG00000115944|K02270;ENSG00000126267|K02267;ENSG00000127184|K02272;ENSG00000127540|K00420;ENSG00000131143|K02263;ENSG00000131174|K02271;ENSG00000156467|K00417;ENSG00000164405|K00418;ENSG00000164919|K02268;ENSG00000169021|K00411;ENSG00000176340|K02273;ENSG00000178741|K02264;ENSG00000179091|K00413;ENSG0000…	22	http://www.kegg.jp/pathway/map04260+K04859+K04857+K04858+K04860+K04863+K09290+K10375+K00414+K04853+K02266+K02270+K02267+K02272+K00420+K02263+K02271+K00417+K00418+K02268+K00411+K02273+K02264+K00413+K00419+K10374+K02261+K00416	no
Chemical carcinogenesis	map05204	16	148	2793	11674	0.999705	1	ENSG00000106258|K17690;ENSG00000117594|K15680;ENSG00000138061|K07410;ENSG00000143437|K09097;ENSG00000259583|K00129;ENSG00000065621|K00799;ENSG00000073756|K11987;ENSG00000084207|K00799;ENSG00000108602|K00129;ENSG00000133433|K00799;ENSG00000148834|K00799;ENSG00000159228|K00079;ENSG00000168765|K00799;ENSG00000171234|K00699;ENSG00000197448|K13299;ENSG00000244122|K00699;	ENSG00000106258|K17690;ENSG00000117594|K15680;ENSG00000138061|K07410;ENSG00000143437|K09097;ENSG00000259583|K00129	5	ENSG00000065621|K00799;ENSG00000073756|K11987;ENSG00000084207|K00799;ENSG00000108602|K00129;ENSG00000133433|K00799;ENSG00000148834|K00799;ENSG00000159228|K00079;ENSG00000168765|K00799;ENSG00000171234|K00699;ENSG00000197448|K13299;ENSG00000244122|K00699	11	http://www.kegg.jp/pathway/map05204+K17690+K15680+K07410+K09097+K00129+K00799+K11987+K00079+K00699+K13299	no
Complement and coagulation cascades	map04610	16	83	2793	11739	0.814129	1	ENSG00000009724|K03993;ENSG00000106804|K03994;ENSG00000117335|K04007;ENSG00000125730|K03990;ENSG00000140678|K06462;ENSG00000160255|K06464;ENSG00000168398|K03916;ENSG00000181104|K03914;ENSG00000182326|K01331;ENSG00000188488|K03913;ENSG00000011422|K03985;ENSG00000101000|K06557;ENSG00000123843|K04003;ENSG00000131187|K01328;ENSG00000196352|K04006;ENSG00000197632|K19821;	ENSG00000009724|K03993;ENSG00000106804|K03994;ENSG00000117335|K04007;ENSG00000125730|K03990;ENSG00000140678|K06462;ENSG00000160255|K06464;ENSG00000168398|K03916;ENSG00000181104|K03914;ENSG00000182326|K01331;ENSG00000188488|K03913	10	ENSG00000011422|K03985;ENSG00000101000|K06557;ENSG00000123843|K04003;ENSG00000131187|K01328;ENSG00000196352|K04006;ENSG00000197632|K19821	6	http://www.kegg.jp/pathway/map04610+K03993+K03994+K04007+K03990+K06462+K06464+K03916+K03914+K01331+K03913+K03985+K06557+K04003+K01328+K04006+K19821	no
Cutin, suberine and wax biosynthesis	map00073	2	14	2807	11808	0.841635	1	ENSG00000180178|K13356;ENSG00000257176|K13356;	ENSG00000180178|K13356;ENSG00000257176|K13356	2	.	0	http://www.kegg.jp/pathway/map00073+K13356	no
Drug metabolism - cytochrome P450	map00982	12	138	2797	11684	0.999964	1	ENSG00000106258|K17690;ENSG00000131781|K00485;ENSG00000259583|K00129;ENSG00000065621|K00799;ENSG00000084207|K00799;ENSG00000108602|K00129;ENSG00000133433|K00799;ENSG00000148834|K00799;ENSG00000168765|K00799;ENSG00000171234|K00699;ENSG00000197448|K13299;ENSG00000244122|K00699;	ENSG00000106258|K17690;ENSG00000131781|K00485;ENSG00000259583|K00129	3	ENSG00000065621|K00799;ENSG00000084207|K00799;ENSG00000108602|K00129;ENSG00000133433|K00799;ENSG00000148834|K00799;ENSG00000168765|K00799;ENSG00000171234|K00699;ENSG00000197448|K13299;ENSG00000244122|K00699	9	http://www.kegg.jp/pathway/map00982+K17690+K00485+K00129+K00799+K00699+K13299	no
Drug metabolism - other enzymes	map00983	14	103	2795	11719	0.986693	1	ENSG00000172831|K03927;ENSG00000236364|K00876;ENSG00000025708|K00758;ENSG00000106348|K00088;ENSG00000125877|K01519;ENSG00000130717|K00876;ENSG00000165704|K00760;ENSG00000167900|K00857;ENSG00000171234|K00699;ENSG00000178035|K00088;ENSG00000183696|K00757;ENSG00000198276|K00876;ENSG00000244122|K00699;ENSG00000250471|K01951;	ENSG00000172831|K03927;ENSG00000236364|K00876	2	ENSG00000025708|K00758;ENSG00000106348|K00088;ENSG00000125877|K01519;ENSG00000130717|K00876;ENSG00000165704|K00760;ENSG00000167900|K00857;ENSG00000171234|K00699;ENSG00000178035|K00088;ENSG00000183696|K00757;ENSG00000198276|K00876;ENSG00000244122|K00699;ENSG00000250471|K01951	12	http://www.kegg.jp/pathway/map00983+K03927+K00876+K00758+K00088+K01519+K00760+K00857+K00699+K00757+K01951	no
Fat digestion and absorption	map04975	7	68	2802	11754	0.993921	1	ENSG00000062282|K11160;ENSG00000162407|K01080;ENSG00000165029|K05641;ENSG00000235910|K08757;ENSG00000141934|K01080;ENSG00000169692|K13509;ENSG00000224680|K01047;	ENSG00000062282|K11160;ENSG00000162407|K01080;ENSG00000165029|K05641;ENSG00000235910|K08757	4	ENSG00000141934|K01080;ENSG00000169692|K13509;ENSG00000224680|K01047	3	http://www.kegg.jp/pathway/map04975+K11160+K01080+K05641+K08757+K13509+K01047	no
Glutathione metabolism	map00480	16	83	2793	11739	0.814129	1	ENSG00000048392|K10808;ENSG00000211445|K00432;ENSG00000006625|K00682;ENSG00000065621|K00799;ENSG00000084207|K00799;ENSG00000102172|K00802;ENSG00000115758|K01581;ENSG00000116649|K00797;ENSG00000133433|K00799;ENSG00000148834|K00799;ENSG00000168765|K00799;ENSG00000171848|K10808;ENSG00000197448|K13299;ENSG00000197582|K00432;ENSG00000213080|K00802;ENSG00000233276|K00432;	ENSG00000048392|K10808;ENSG00000211445|K00432	2	ENSG00000006625|K00682;ENSG00000065621|K00799;ENSG00000084207|K00799;ENSG00000102172|K00802;ENSG00000115758|K01581;ENSG00000116649|K00797;ENSG00000133433|K00799;ENSG00000148834|K00799;ENSG00000168765|K00799;ENSG00000171848|K10808;ENSG00000197448|K13299;ENSG00000197582|K00432;ENSG00000213080|K00802;ENSG00000233276|K00432	14	http://www.kegg.jp/pathway/map00480+K10808+K00432+K00682+K00799+K00802+K01581+K00797+K13299	no
Glycine, serine and threonine metabolism	map00260	14	80	2795	11742	0.886629	1	ENSG00000016391|K00108;ENSG00000213997|K01834;ENSG00000248271|K01834;ENSG00000261096|K00542;ENSG00000092621|K00058;ENSG00000100116|K00639;ENSG00000116761|K01758;ENSG00000124713|K00552;ENSG00000135069|K00831;ENSG00000137106|K00049;ENSG00000139410|K17989;ENSG00000140905|K02437;ENSG00000182199|K00600;ENSG00000224837|K02437;	ENSG00000016391|K00108;ENSG00000213997|K01834;ENSG00000248271|K01834;ENSG00000261096|K00542	4	ENSG00000092621|K00058;ENSG00000100116|K00639;ENSG00000116761|K01758;ENSG00000124713|K00552;ENSG00000135069|K00831;ENSG00000137106|K00049;ENSG00000139410|K17989;ENSG00000140905|K02437;ENSG00000182199|K00600;ENSG00000224837|K02437	10	http://www.kegg.jp/pathway/map00260+K00108+K01834+K00542+K00058+K00639+K01758+K00552+K00831+K00049+K17989+K02437+K00600	no
Glycolysis / Gluconeogenesis	map00010	20	184	2789	11638	0.999926	1	ENSG00000106633|K12407;ENSG00000143891|K01785;ENSG00000166800|K00016;ENSG00000171989|K00016;ENSG00000186197|K01689;ENSG00000213997|K01834;ENSG00000230359|K01803;ENSG00000248271|K01834;ENSG00000259583|K00129;ENSG00000260898|K08074;ENSG00000074800|K01689;ENSG00000100889|K01596;ENSG00000108602|K00129;ENSG00000111275|K00128;ENSG00000111669|K01803;ENSG00000111716|K00016;ENSG00000117448|K00002;ENSG0000…	ENSG00000106633|K12407;ENSG00000143891|K01785;ENSG00000166800|K00016;ENSG00000171989|K00016;ENSG00000186197|K01689;ENSG00000213997|K01834;ENSG00000230359|K01803;ENSG00000248271|K01834;ENSG00000259583|K00129;ENSG00000260898|K08074	10	ENSG00000074800|K01689;ENSG00000100889|K01596;ENSG00000108602|K00129;ENSG00000111275|K00128;ENSG00000111669|K01803;ENSG00000111716|K00016;ENSG00000117448|K00002;ENSG00000141349|K01084;ENSG00000149925|K01623;ENSG00000228232|K00134	10	http://www.kegg.jp/pathway/map00010+K12407+K01785+K00016+K01689+K01834+K01803+K00129+K08074+K01596+K00128+K00002+K01084+K01623+K00134	no
Glycosphingolipid biosynthesis - lacto and neolacto series	map00601	5	34	2804	11788	0.893257	1	ENSG00000111846|K00742;ENSG00000128274|K01988;ENSG00000176597|K03766;ENSG00000176920|K00718;ENSG00000117411|K07967;	ENSG00000111846|K00742;ENSG00000128274|K01988;ENSG00000176597|K03766;ENSG00000176920|K00718	4	ENSG00000117411|K07967	1	http://www.kegg.jp/pathway/map00601+K00742+K01988+K03766+K00718+K07967	no
Glyoxylate and dicarboxylate metabolism	map00630	9	52	2800	11770	0.853441	1	ENSG00000178922|K01816;ENSG00000014641|K00025;ENSG00000124370|K05606;ENSG00000137106|K00049;ENSG00000140905|K02437;ENSG00000146701|K00026;ENSG00000182199|K00600;ENSG00000183077|K01432;ENSG00000224837|K02437;	ENSG00000178922|K01816	1	ENSG00000014641|K00025;ENSG00000124370|K05606;ENSG00000137106|K00049;ENSG00000140905|K02437;ENSG00000146701|K00026;ENSG00000182199|K00600;ENSG00000183077|K01432;ENSG00000224837|K02437	8	http://www.kegg.jp/pathway/map00630+K01816+K00025+K05606+K00049+K02437+K00026+K00600+K01432	no
Graft-versus-host disease	map05332	5	34	2804	11788	0.893257	1	ENSG00000232810|K03156;ENSG00000125538|K04519;ENSG00000136244|K05405;ENSG00000204642|K06751;ENSG00000223865|K06752;	ENSG00000232810|K03156	1	ENSG00000125538|K04519;ENSG00000136244|K05405;ENSG00000204642|K06751;ENSG00000223865|K06752	4	http://www.kegg.jp/pathway/map05332+K03156+K04519+K05405+K06751+K06752	no
HIF-1 signaling pathway	map04066	47	231	2762	11591	0.855186	1	ENSG00000005339|K04498;ENSG00000051382|K00922;ENSG00000072274|K06503;ENSG00000100393|K04498;ENSG00000101280|K05467;ENSG00000108443|K04688;ENSG00000109320|K02580;ENSG00000117020|K04456;ENSG00000117461|K02649;ENSG00000121879|K00922;ENSG00000124181|K01116;ENSG00000129521|K09592;ENSG00000136869|K10160;ENSG00000140443|K05087;ENSG00000143437|K09097;ENSG00000145675|K02649;ENSG00000146648|K04361;ENSG0000…	ENSG00000005339|K04498;ENSG00000051382|K00922;ENSG00000072274|K06503;ENSG00000100393|K04498;ENSG00000101280|K05467;ENSG00000108443|K04688;ENSG00000109320|K02580;ENSG00000117020|K04456;ENSG00000117461|K02649;ENSG00000121879|K00922;ENSG00000124181|K01116;ENSG00000129521|K09592;ENSG00000136869|K10160;ENSG00000140443|K05087;ENSG00000143437|K09097;ENSG00000145675|K02649;ENSG00000146648|K04361;ENSG0000…	33	ENSG00000074800|K01689;ENSG00000100292|K00510;ENSG00000100387|K03868;ENSG00000102265|K16451;ENSG00000103363|K03873;ENSG00000126934|K04369;ENSG00000136244|K05405;ENSG00000137154|K02991;ENSG00000154582|K03872;ENSG00000175634|K04688;ENSG00000187840|K07205;ENSG00000228232|K00134;ENSG00000230626|K04369;ENSG00000259838|K03872	14	http://www.kegg.jp/pathway/map04066+K04498+K00922+K06503+K05467+K04688+K02580+K04456+K02649+K01116+K09592+K10160+K05087+K09097+K04361+K12077+K05465+K02677+K05133+K04692+K04527+K01689+K07203+K02991+K03259+K03872+K00510+K03868+K16451+K03873+K04369+K05405+K07205+K00134	no
Histidine metabolism	map00340	4	27	2805	11795	0.872247	1	ENSG00000172508|K14755;ENSG00000259583|K00129;ENSG00000108602|K00129;ENSG00000111275|K00128;	ENSG00000172508|K14755;ENSG00000259583|K00129	2	ENSG00000108602|K00129;ENSG00000111275|K00128	2	http://www.kegg.jp/pathway/map00340+K14755+K00129+K00128	no
Intestinal immune network for IgA production	map04672	7	57	2802	11765	0.974134	1	ENSG00000121966|K04189;ENSG00000160223|K06710;ENSG00000161955|K05475;ENSG00000267042|K04185;ENSG00000277117|K06710;ENSG00000136244|K05405;ENSG00000223865|K06752;	ENSG00000121966|K04189;ENSG00000160223|K06710;ENSG00000161955|K05475;ENSG00000267042|K04185;ENSG00000277117|K06710	5	ENSG00000136244|K05405;ENSG00000223865|K06752	2	http://www.kegg.jp/pathway/map04672+K04189+K06710+K05475+K04185+K05405+K06752	no
Legionellosis	map05134	24	198	2785	11624	0.999768	1	ENSG00000109320|K02580;ENSG00000120868|K02084;ENSG00000125730|K03990;ENSG00000136869|K10160;ENSG00000160255|K06464;ENSG00000232810|K03156;ENSG00000249855|K03231;ENSG00000250687|K12807;ENSG00000251348|K04077;ENSG00000268070|K15464;ENSG00000269662|K15464;ENSG00000081041|K05505;ENSG00000101210|K03231;ENSG00000125538|K04519;ENSG00000136244|K05405;ENSG00000150782|K05482;ENSG00000163734|K05505;ENSG0000…	ENSG00000109320|K02580;ENSG00000120868|K02084;ENSG00000125730|K03990;ENSG00000136869|K10160;ENSG00000160255|K06464;ENSG00000232810|K03156;ENSG00000249855|K03231;ENSG00000250687|K12807;ENSG00000251348|K04077;ENSG00000268070|K15464;ENSG00000269662|K15464	11	ENSG00000081041|K05505;ENSG00000101210|K03231;ENSG00000125538|K04519;ENSG00000136244|K05405;ENSG00000150782|K05482;ENSG00000163734|K05505;ENSG00000168811|K05406;ENSG00000169429|K10030;ENSG00000172115|K08738;ENSG00000213430|K04077;ENSG00000250182|K03231;ENSG00000280079|K15464;ENSG00000283041|K03233	13	http://www.kegg.jp/pathway/map05134+K02580+K02084+K03990+K10160+K06464+K03156+K03231+K12807+K04077+K15464+K05505+K04519+K05405+K05482+K05406+K10030+K08738+K03233	no
Linoleic acid metabolism	map00591	6	60	2803	11762	0.992489	1	ENSG00000105499|K16342;ENSG00000163803|K14621;ENSG00000168970|K16342;ENSG00000279080|K16343;ENSG00000176485|K16817;ENSG00000224680|K01047;	ENSG00000105499|K16342;ENSG00000163803|K14621;ENSG00000168970|K16342;ENSG00000279080|K16343	4	ENSG00000176485|K16817;ENSG00000224680|K01047	2	http://www.kegg.jp/pathway/map00591+K16342+K14621+K16343+K16817+K01047	no
Maturity onset diabetes of the young	map04950	4	24	2805	11798	0.813775	1	ENSG00000007372|K08031;ENSG00000106633|K12407;ENSG00000130675|K08025;ENSG00000152804|K08024;	ENSG00000007372|K08031;ENSG00000106633|K12407;ENSG00000130675|K08025	3	ENSG00000152804|K08024	1	http://www.kegg.jp/pathway/map04950+K08031+K12407+K08025+K08024	no
Metabolism of xenobiotics by cytochrome P450	map00980	20	130	2789	11692	0.977657	1	ENSG00000106258|K17690;ENSG00000117594|K15680;ENSG00000138061|K07410;ENSG00000167600|K07420;ENSG00000237118|K07416;ENSG00000259583|K00129;ENSG00000053371|K15303;ENSG00000065621|K00799;ENSG00000084207|K00799;ENSG00000104808|K00078;ENSG00000108602|K00129;ENSG00000133433|K00799;ENSG00000148834|K00799;ENSG00000159228|K00079;ENSG00000159231|K00084;ENSG00000168765|K00799;ENSG00000171234|K00699;ENSG0000…	ENSG00000106258|K17690;ENSG00000117594|K15680;ENSG00000138061|K07410;ENSG00000167600|K07420;ENSG00000237118|K07416;ENSG00000259583|K00129	6	ENSG00000053371|K15303;ENSG00000065621|K00799;ENSG00000084207|K00799;ENSG00000104808|K00078;ENSG00000108602|K00129;ENSG00000133433|K00799;ENSG00000148834|K00799;ENSG00000159228|K00079;ENSG00000159231|K00084;ENSG00000168765|K00799;ENSG00000171234|K00699;ENSG00000187134|K00212;ENSG00000197448|K13299;ENSG00000244122|K00699	14	http://www.kegg.jp/pathway/map00980+K17690+K15680+K07410+K07420+K07416+K00129+K15303+K00799+K00078+K00079+K00084+K00699+K00212+K13299	no
Necroptosis	map04217	62	356	2747	11466	0.992373	1	ENSG00000003402|K04724;ENSG00000023445|K16060;ENSG00000055332|K16195;ENSG00000082512|K09849;ENSG00000092098|K11974;ENSG00000092439|K04982;ENSG00000096968|K04447;ENSG00000101966|K04725;ENSG00000102699|K10798;ENSG00000105499|K16342;ENSG00000105639|K11218;ENSG00000115415|K11220;ENSG00000121858|K04721;ENSG00000136869|K10160;ENSG00000159110|K05131;ENSG00000159128|K05133;ENSG00000162434|K11217;ENSG0000…	ENSG00000003402|K04724;ENSG00000023445|K16060;ENSG00000055332|K16195;ENSG00000082512|K09849;ENSG00000092098|K11974;ENSG00000092439|K04982;ENSG00000096968|K04447;ENSG00000101966|K04725;ENSG00000102699|K10798;ENSG00000105499|K16342;ENSG00000105639|K11218;ENSG00000115415|K11220;ENSG00000121858|K04721;ENSG00000136869|K10160;ENSG00000159110|K05131;ENSG00000159128|K05133;ENSG00000162434|K11217;ENSG0000…	28	ENSG00000005022|K05863;ENSG00000087086|K13625;ENSG00000087088|K02159;ENSG00000125538|K04519;ENSG00000125826|K10630;ENSG00000130724|K12191;ENSG00000131165|K12197;ENSG00000132612|K12196;ENSG00000137033|K12967;ENSG00000151729|K05863;ENSG00000158792|K17595;ENSG00000161011|K14381;ENSG00000164032|K11251;ENSG00000164695|K12194;ENSG00000165637|K15040;ENSG00000167996|K00522;ENSG00000169100|K05863;ENSG0000…	34	http://www.kegg.jp/pathway/map04217+K04724+K16060+K16195+K09849+K11974+K04982+K04447+K04725+K10798+K16342+K11218+K11220+K04721+K10160+K05131+K05133+K11217+K05401+K11225+K04692+K03767+K03156+K05409+K05862+K12800+K05863+K13625+K02159+K04519+K10630+K12191+K12197+K12196+K12967+K17595+K14381+K11251+K12194+K15040+K00522+K05415+K04722+K12195+K20894	no
Neuroactive ligand-receptor interaction	map04080	47	276	2762	11546	0.988674	1	ENSG00000010310|K04580;ENSG00000089041|K05220;ENSG00000101188|K04211;ENSG00000102287|K05185;ENSG00000105464|K05212;ENSG00000111886|K05190;ENSG00000113494|K05081;ENSG00000113580|K05771;ENSG00000116678|K05062;ENSG00000125510|K04216;ENSG00000126010|K04169;ENSG00000126351|K05547;ENSG00000128271|K04266;ENSG00000135312|K04153;ENSG00000139679|K04273;ENSG00000147246|K04157;ENSG00000148498|K04237;ENSG0000…	ENSG00000010310|K04580;ENSG00000089041|K05220;ENSG00000101188|K04211;ENSG00000102287|K05185;ENSG00000105464|K05212;ENSG00000111886|K05190;ENSG00000113494|K05081;ENSG00000113580|K05771;ENSG00000116678|K05062;ENSG00000125510|K04216;ENSG00000126010|K04169;ENSG00000126351|K05547;ENSG00000128271|K04266;ENSG00000135312|K04153;ENSG00000139679|K04273;ENSG00000147246|K04157;ENSG00000148498|K04237;ENSG0000…	37	ENSG00000010438|K01312;ENSG00000100300|K05770;ENSG00000123901|K04210;ENSG00000160716|K04813;ENSG00000169252|K04142;ENSG00000170989|K04288;ENSG00000182687|K04231;ENSG00000196689|K05222;ENSG00000261762|K04807;ENSG00000267534|K04292	10	http://www.kegg.jp/pathway/map04080+K04580+K05220+K04211+K05185+K05212+K05190+K05081+K05771+K05062+K04216+K04169+K05547+K04266+K04153+K04273+K04157+K04237+K08362+K05200+K04603+K04263+K05211+K04265+K04204+K05202+K03916+K04279+K04270+K05201+K04294+K04276+K04229+K03914+K04163+K04615+K04297+K01312+K05770+K04210+K04813+K04142+K04288+K04231+K05222+K04807+K04292	no
Nicotine addiction	map05033	6	35	2803	11787	0.825917	1	ENSG00000102287|K05185;ENSG00000105464|K05212;ENSG00000111886|K05190;ENSG00000152578|K05200;ENSG00000161509|K05211;ENSG00000160716|K04813;	ENSG00000102287|K05185;ENSG00000105464|K05212;ENSG00000111886|K05190;ENSG00000152578|K05200;ENSG00000161509|K05211	5	ENSG00000160716|K04813	1	http://www.kegg.jp/pathway/map05033+K05185+K05212+K05190+K05200+K05211+K04813	no
Nitrogen metabolism	map00910	4	29	2805	11793	0.901774	1	ENSG00000021826|K01948;ENSG00000118298|K01672;ENSG00000178538|K01672;ENSG00000185015|K01672;	ENSG00000021826|K01948;ENSG00000118298|K01672;ENSG00000178538|K01672	3	ENSG00000185015|K01672	1	http://www.kegg.jp/pathway/map00910+K01948+K01672	no
Olfactory transduction	map04740	18	833	2791	10989	1	1	ENSG00000070729|K04952;ENSG00000127588|K04547;ENSG00000129007|K02183;ENSG00000132259|K04951;ENSG00000137486|K04439;ENSG00000138031|K08043;ENSG00000184669|K04257;ENSG00000228915|K04257;ENSG00000229097|K02183;ENSG00000269895|K04257;ENSG00000273327|K04257;ENSG00000273336|K04257;ENSG00000116741|K18154;ENSG00000141480|K04439;ENSG00000143933|K02183;ENSG00000173020|K00910;ENSG00000183444|K04257;ENSG0000…	ENSG00000070729|K04952;ENSG00000127588|K04547;ENSG00000129007|K02183;ENSG00000132259|K04951;ENSG00000137486|K04439;ENSG00000138031|K08043;ENSG00000184669|K04257;ENSG00000228915|K04257;ENSG00000229097|K02183;ENSG00000269895|K04257;ENSG00000273327|K04257;ENSG00000273336|K04257	12	ENSG00000116741|K18154;ENSG00000141480|K04439;ENSG00000143933|K02183;ENSG00000173020|K00910;ENSG00000183444|K04257;ENSG00000228960|K04257	6	http://www.kegg.jp/pathway/map04740+K04952+K04547+K02183+K04951+K04439+K08043+K04257+K18154+K00910	no
One carbon pool by folate	map00670	6	45	2803	11777	0.944503	1	ENSG00000116984|K00548;ENSG00000136010|K00289;ENSG00000178700|K00287;ENSG00000258824|K00288;ENSG00000065911|K13403;ENSG00000182199|K00600;	ENSG00000116984|K00548;ENSG00000136010|K00289;ENSG00000178700|K00287;ENSG00000258824|K00288	4	ENSG00000065911|K13403;ENSG00000182199|K00600	2	http://www.kegg.jp/pathway/map00670+K00548+K00289+K00287+K00288+K13403+K00600	no
Oxidative phosphorylation	map00190	83	477	2726	11345	0.997546	1	ENSG00000185485|K00234;ENSG00000185883|K02155;ENSG00000185986|K00234;ENSG00000198786|K03883;ENSG00000212907|K03882;ENSG00000225630|K03879;ENSG00000267855|K03951;ENSG00000280300|K02154;ENSG00000004779|K03955;ENSG00000010256|K00414;ENSG00000047249|K02144;ENSG00000065518|K03960;ENSG00000099624|K02134;ENSG00000099795|K03963;ENSG00000100554|K02149;ENSG00000105929|K02154;ENSG00000109390|K03967;ENSG0000…	ENSG00000185485|K00234;ENSG00000185883|K02155;ENSG00000185986|K00234;ENSG00000198786|K03883;ENSG00000212907|K03882;ENSG00000225630|K03879;ENSG00000267855|K03951;ENSG00000280300|K02154	8	ENSG00000004779|K03955;ENSG00000010256|K00414;ENSG00000047249|K02144;ENSG00000065518|K03960;ENSG00000099624|K02134;ENSG00000099795|K03963;ENSG00000100554|K02149;ENSG00000105929|K02154;ENSG00000109390|K03967;ENSG00000110717|K03941;ENSG00000111775|K02266;ENSG00000112695|K02270;ENSG00000113732|K02153;ENSG00000115944|K02270;ENSG00000117118|K00235;ENSG00000117410|K03661;ENSG00000119013|K03959;ENSG0000…	75	http://www.kegg.jp/pathway/map00190+K00234+K02155+K03883+K03882+K03879+K03951+K02154+K03955+K00414+K02144+K03960+K02134+K03963+K02149+K03967+K03941+K02266+K02270+K02153+K00235+K03661+K03959+K03952+K02135+K03945+K02267+K02272+K00420+K02151+K02150+K02263+K02271+K03946+K02128+K03961+K02260+K01507+K03966+K03939+K11351+K03965+K03968+K02131+K00417+K02146+K03937+K00418+K02268+K03962+K02140+K03942+K02138…	no
Pancreatic secretion	map04972	25	131	2784	11691	0.868644	1	ENSG00000004468|K01242;ENSG00000058668|K05850;ENSG00000070961|K05850;ENSG00000096433|K04960;ENSG00000105514|K07884;ENSG00000121281|K08047;ENSG00000123104|K04959;ENSG00000129467|K08044;ENSG00000138031|K08043;ENSG00000144935|K04964;ENSG00000150995|K04958;ENSG00000154229|K02677;ENSG00000156052|K04634;ENSG00000156113|K04936;ENSG00000162104|K08049;ENSG00000173175|K08045;ENSG00000174233|K08046;ENSG0000…	ENSG00000004468|K01242;ENSG00000058668|K05850;ENSG00000070961|K05850;ENSG00000096433|K04960;ENSG00000105514|K07884;ENSG00000121281|K08047;ENSG00000123104|K04959;ENSG00000129467|K08044;ENSG00000138031|K08043;ENSG00000144935|K04964;ENSG00000150995|K04958;ENSG00000154229|K02677;ENSG00000156052|K04634;ENSG00000156113|K04936;ENSG00000162104|K08049;ENSG00000173175|K08045;ENSG00000174233|K08046;ENSG0000…	21	ENSG00000010438|K01312;ENSG00000137288|K04960;ENSG00000224680|K01047;ENSG00000260442|K05853	4	http://www.kegg.jp/pathway/map04972+K01242+K05850+K04960+K07884+K08047+K04959+K08044+K08043+K04964+K04958+K02677+K04634+K04936+K08049+K08045+K08046+K05853+K05858+K09632+K07901+K01312+K01047	no
Parkinson disease	map05012	89	494	2720	11328	0.994985	1	ENSG00000064692|K04558;ENSG00000120868|K02084;ENSG00000128271|K04266;ENSG00000165646|K08155;ENSG00000173175|K08045;ENSG00000182179|K10698;ENSG00000185485|K00234;ENSG00000185986|K00234;ENSG00000188906|K08844;ENSG00000198786|K03883;ENSG00000212907|K03882;ENSG00000225630|K03879;ENSG00000254595|K05862;ENSG00000267855|K03951;ENSG00000004779|K03955;ENSG00000005022|K05863;ENSG00000010256|K00414;ENSG0000…	ENSG00000064692|K04558;ENSG00000120868|K02084;ENSG00000128271|K04266;ENSG00000165646|K08155;ENSG00000173175|K08045;ENSG00000182179|K10698;ENSG00000185485|K00234;ENSG00000185986|K00234;ENSG00000188906|K08844;ENSG00000198786|K03883;ENSG00000212907|K03882;ENSG00000225630|K03879;ENSG00000254595|K05862;ENSG00000267855|K03951	14	ENSG00000004779|K03955;ENSG00000005022|K05863;ENSG00000010256|K00414;ENSG00000065518|K03960;ENSG00000099624|K02134;ENSG00000099795|K03963;ENSG00000108179|K09565;ENSG00000109390|K03967;ENSG00000110717|K03941;ENSG00000111775|K02266;ENSG00000112695|K02270;ENSG00000115317|K08669;ENSG00000115944|K02270;ENSG00000116288|K05687;ENSG00000117118|K00235;ENSG00000119013|K03959;ENSG00000119421|K03952;ENSG0000…	75	http://www.kegg.jp/pathway/map05012+K04558+K02084+K04266+K08155+K08045+K10698+K00234+K08844+K03883+K03882+K03879+K05862+K03951+K03955+K05863+K00414+K03960+K02134+K03963+K09565+K03967+K03941+K02266+K02270+K08669+K05687+K00235+K03959+K03952+K02135+K03945+K02267+K02272+K00420+K02263+K02271+K03946+K02128+K03961+K03966+K03939+K11351+K03965+K03968+K02131+K00417+K04554+K03937+K00418+K02268+K03962+K15040…	no
Pentose and glucuronate interconversions	map00040	9	92	2800	11730	0.998661	1	ENSG00000214960|K21031;ENSG00000229991|K00011;ENSG00000104808|K00078;ENSG00000117448|K00002;ENSG00000165475|K13247;ENSG00000169738|K03331;ENSG00000171234|K00699;ENSG00000198074|K00011;ENSG00000244122|K00699;	ENSG00000214960|K21031;ENSG00000229991|K00011	2	ENSG00000104808|K00078;ENSG00000117448|K00002;ENSG00000165475|K13247;ENSG00000169738|K03331;ENSG00000171234|K00699;ENSG00000198074|K00011;ENSG00000244122|K00699	7	http://www.kegg.jp/pathway/map00040+K21031+K00011+K00078+K00002+K13247+K03331+K00699	no
Pentose phosphate pathway	map00030	8	45	2801	11777	0.824096	1	ENSG00000049239|K13937;ENSG00000232630|K00948;ENSG00000130313|K01057;ENSG00000148057|K00851;ENSG00000149925|K01623;ENSG00000153574|K01807;ENSG00000171174|K00852;ENSG00000177156|K00616;	ENSG00000049239|K13937;ENSG00000232630|K00948	2	ENSG00000130313|K01057;ENSG00000148057|K00851;ENSG00000149925|K01623;ENSG00000153574|K01807;ENSG00000171174|K00852;ENSG00000177156|K00616	6	http://www.kegg.jp/pathway/map00030+K13937+K00948+K01057+K00851+K01623+K01807+K00852+K00616	no
Phenylalanine metabolism	map00360	2	31	2807	11791	0.992263	1	ENSG00000259583|K00129;ENSG00000108602|K00129;	ENSG00000259583|K00129	1	ENSG00000108602|K00129	1	http://www.kegg.jp/pathway/map00360+K00129	no
Porphyrin and chlorophyll metabolism	map00860	11	86	2798	11736	0.98672	1	ENSG00000047457|K13624;ENSG00000090013|K05901;ENSG00000100292|K00510;ENSG00000106605|K00214;ENSG00000126088|K01599;ENSG00000139428|K00798;ENSG00000165060|K19054;ENSG00000171234|K00699;ENSG00000188690|K01719;ENSG00000244122|K00699;ENSG00000256269|K01749;	ENSG00000047457|K13624	1	ENSG00000090013|K05901;ENSG00000100292|K00510;ENSG00000106605|K00214;ENSG00000126088|K01599;ENSG00000139428|K00798;ENSG00000165060|K19054;ENSG00000171234|K00699;ENSG00000188690|K01719;ENSG00000244122|K00699;ENSG00000256269|K01749	10	http://www.kegg.jp/pathway/map00860+K13624+K05901+K00510+K00214+K01599+K00798+K19054+K00699+K01719+K01749	no
Protein export	map03060	8	47	2801	11775	0.854337	1	ENSG00000065665|K10956;ENSG00000237911|K03107;ENSG00000277290|K03105;ENSG00000106803|K09481;ENSG00000114902|K12946;ENSG00000132432|K07342;ENSG00000166562|K13280;ENSG00000184903|K09648;	ENSG00000065665|K10956;ENSG00000237911|K03107;ENSG00000277290|K03105	3	ENSG00000106803|K09481;ENSG00000114902|K12946;ENSG00000132432|K07342;ENSG00000166562|K13280;ENSG00000184903|K09648	5	http://www.kegg.jp/pathway/map03060+K10956+K03107+K03105+K09481+K12946+K07342+K13280+K09648	no
Proximal tubule bicarbonate reclamation	map04964	5	33	2804	11789	0.879563	1	ENSG00000066230|K12040;ENSG00000235852|K01425;ENSG00000014641|K00025;ENSG00000100889|K01596;ENSG00000183048|K13577;	ENSG00000066230|K12040;ENSG00000235852|K01425	2	ENSG00000014641|K00025;ENSG00000100889|K01596;ENSG00000183048|K13577	3	http://www.kegg.jp/pathway/map04964+K12040+K01425+K00025+K01596+K13577	no
Renin-angiotensin system	map04614	2	29	2807	11793	0.988777	1	ENSG00000113441|K01257;ENSG00000172009|K01392;	ENSG00000113441|K01257	1	ENSG00000172009|K01392	1	http://www.kegg.jp/pathway/map04614+K01257+K01392	no
Retinol metabolism	map00830	10	123	2799	11699	0.999958	1	ENSG00000003137|K12664;ENSG00000106258|K17690;ENSG00000167600|K07420;ENSG00000246575|K09516;ENSG00000006757|K11157;ENSG00000116745|K11158;ENSG00000157326|K11147;ENSG00000171234|K00699;ENSG00000187630|K11147;ENSG00000244122|K00699;	ENSG00000003137|K12664;ENSG00000106258|K17690;ENSG00000167600|K07420;ENSG00000246575|K09516	4	ENSG00000006757|K11157;ENSG00000116745|K11158;ENSG00000157326|K11147;ENSG00000171234|K00699;ENSG00000187630|K11147;ENSG00000244122|K00699	6	http://www.kegg.jp/pathway/map00830+K12664+K17690+K07420+K09516+K11157+K11158+K11147+K00699	no
Ribosome	map03010	254	1904	2555	9918	1	1	ENSG00000118181|K02975;ENSG00000183911|K02889;ENSG00000184961|K02936;ENSG00000213872|K02912;ENSG00000217004|K02917;ENSG00000223508|K02893;ENSG00000224629|K02929;ENSG00000225193|K02951;ENSG00000225893|K02991;ENSG00000226318|K02984;ENSG00000228477|K02981;ENSG00000228879|K02917;ENSG00000229519|K02915;ENSG00000229839|K02998;ENSG00000231181|K02940;ENSG00000231307|K02985;ENSG00000232344|K02981;ENSG0000…	ENSG00000118181|K02975;ENSG00000183911|K02889;ENSG00000184961|K02936;ENSG00000213872|K02912;ENSG00000217004|K02917;ENSG00000223508|K02893;ENSG00000224629|K02929;ENSG00000225193|K02951;ENSG00000225893|K02991;ENSG00000226318|K02984;ENSG00000228477|K02981;ENSG00000228879|K02917;ENSG00000229519|K02915;ENSG00000229839|K02998;ENSG00000231181|K02940;ENSG00000231307|K02985;ENSG00000232344|K02981;ENSG0000…	38	ENSG00000008988|K02969;ENSG00000037241|K02898;ENSG00000063177|K02883;ENSG00000071082|K02910;ENSG00000082515|K02890;ENSG00000083845|K02989;ENSG00000086504|K02902;ENSG00000089009|K02934;ENSG00000089157|K02941;ENSG00000096080|K02963;ENSG00000100316|K02925;ENSG00000105193|K02960;ENSG00000105364|K02926;ENSG00000105372|K02966;ENSG00000105640|K02882;ENSG00000106591|K02911;ENSG00000108107|K02903;ENSG0000…	216	http://www.kegg.jp/pathway/map03010+K02975+K02889+K02936+K02912+K02917+K02893+K02929+K02951+K02991+K02984+K02981+K02915+K02998+K02940+K02985+K02882+K02949+K02938+K02880+K02922+K02873+K02976+K02971+K02993+K02868+K02969+K02898+K02883+K02910+K02890+K02989+K02902+K02934+K02941+K02963+K02925+K02960+K02926+K02966+K02911+K02903+K02885+K02899+K02881+K02886+K02896+K02958+K02891+K02956+K02967+K02932+K02947…	no
Selenocompound metabolism	map00450	3	25	2806	11797	0.926063	1	ENSG00000116984|K00548;ENSG00000198682|K13811;ENSG00000116761|K01758;	ENSG00000116984|K00548;ENSG00000198682|K13811	2	ENSG00000116761|K01758	1	http://www.kegg.jp/pathway/map00450+K00548+K13811+K01758	no
Spliceosome	map03040	69	366	2740	11456	0.97049	1	ENSG00000021776|K12874;ENSG00000067596|K12818;ENSG00000085872|K12841;ENSG00000110844|K12821;ENSG00000115524|K12828;ENSG00000119707|K12822;ENSG00000125676|K12879;ENSG00000134186|K12850;ENSG00000144028|K12854;ENSG00000153187|K12888;ENSG00000198231|K12835;ENSG00000213300|K12741;ENSG00000225578|K12883;ENSG00000230280|K12741;ENSG00000243547|K12886;ENSG00000257851|K12741;ENSG00000267203|K11099;ENSG0000…	ENSG00000021776|K12874;ENSG00000067596|K12818;ENSG00000085872|K12841;ENSG00000110844|K12821;ENSG00000115524|K12828;ENSG00000119707|K12822;ENSG00000125676|K12879;ENSG00000134186|K12850;ENSG00000144028|K12854;ENSG00000153187|K12888;ENSG00000198231|K12835;ENSG00000213300|K12741;ENSG00000225578|K12883;ENSG00000230280|K12741;ENSG00000243547|K12886;ENSG00000257851|K12741;ENSG00000267203|K11099;ENSG0000…	18	ENSG00000076924|K12867;ENSG00000077312|K11091;ENSG00000099783|K12887;ENSG00000100028|K11088;ENSG00000100138|K12845;ENSG00000100410|K12834;ENSG00000102103|K12865;ENSG00000104852|K11093;ENSG00000104897|K12826;ENSG00000105618|K12844;ENSG00000106245|K12873;ENSG00000106355|K12624;ENSG00000110107|K10599;ENSG00000111196|K12877;ENSG00000115128|K12833;ENSG00000115875|K12896;ENSG00000116752|K12861;ENSG0000…	51	http://www.kegg.jp/pathway/map03040+K12874+K12818+K12841+K12821+K12828+K12822+K12879+K12850+K12854+K12888+K12835+K12741+K12883+K12886+K11099+K12867+K11091+K12887+K11088+K12845+K12834+K12865+K11093+K12826+K12844+K12873+K12624+K10599+K12877+K12833+K12896+K12861+K12846+K11095+K11096+K11086+K11094+K12627+K12626+K12623+K12864+K12733+K11098+K12848+K12871+K12891+K12625+K19604+K11087+K12832+K12622+K09567…	no
Staphylococcus aureus infection	map05150	9	68	2800	11754	0.972085	1	ENSG00000005844|K05718;ENSG00000009724|K03993;ENSG00000090339|K06490;ENSG00000106804|K03994;ENSG00000125730|K03990;ENSG00000160255|K06464;ENSG00000169403|K04279;ENSG00000182326|K01331;ENSG00000223865|K06752;	ENSG00000005844|K05718;ENSG00000009724|K03993;ENSG00000090339|K06490;ENSG00000106804|K03994;ENSG00000125730|K03990;ENSG00000160255|K06464;ENSG00000169403|K04279;ENSG00000182326|K01331	8	ENSG00000223865|K06752	1	http://www.kegg.jp/pathway/map05150+K05718+K03993+K06490+K03994+K03990+K06464+K04279+K01331+K06752	no
Starch and sucrose metabolism	map00500	6	43	2803	11779	0.929234	1	ENSG00000106633|K12407;ENSG00000162688|K01196;ENSG00000165434|K11809;ENSG00000197594|K01513;ENSG00000271580|K00750;ENSG00000141349|K01084;	ENSG00000106633|K12407;ENSG00000162688|K01196;ENSG00000165434|K11809;ENSG00000197594|K01513;ENSG00000271580|K00750	5	ENSG00000141349|K01084	1	http://www.kegg.jp/pathway/map00500+K12407+K01196+K11809+K01513+K00750+K01084	no
Steroid hormone biosynthesis	map00140	13	109	2796	11713	0.996392	1	ENSG00000106258|K17690;ENSG00000117594|K15680;ENSG00000137869|K07434;ENSG00000138061|K07410;ENSG00000140459|K00498;ENSG00000172817|K07430;ENSG00000261235|K13368;ENSG00000093010|K00545;ENSG00000151632|K00089;ENSG00000171234|K00699;ENSG00000176387|K00071;ENSG00000187134|K00212;ENSG00000244122|K00699;	ENSG00000106258|K17690;ENSG00000117594|K15680;ENSG00000137869|K07434;ENSG00000138061|K07410;ENSG00000140459|K00498;ENSG00000172817|K07430;ENSG00000261235|K13368	7	ENSG00000093010|K00545;ENSG00000151632|K00089;ENSG00000171234|K00699;ENSG00000176387|K00071;ENSG00000187134|K00212;ENSG00000244122|K00699	6	http://www.kegg.jp/pathway/map00140+K17690+K15680+K07434+K07410+K00498+K07430+K13368+K00545+K00089+K00699+K00071+K00212	no
Systemic lupus erythematosus	map05322	26	193	2783	11629	0.998716	1	ENSG00000106804|K03994;ENSG00000125730|K03990;ENSG00000182326|K01331;ENSG00000184678|K11252;ENSG00000197837|K11254;ENSG00000231787|K11252;ENSG00000232810|K03156;ENSG00000233822|K11252;ENSG00000240929|K11252;ENSG00000273542|K11254;ENSG00000274750|K11253;ENSG00000275713|K11252;ENSG00000277775|K11253;ENSG00000278828|K11253;ENSG00000100028|K11088;ENSG00000125835|K11086;ENSG00000164032|K11251;ENSG0000…	ENSG00000106804|K03994;ENSG00000125730|K03990;ENSG00000182326|K01331;ENSG00000184678|K11252;ENSG00000197837|K11254;ENSG00000231787|K11252;ENSG00000232810|K03156;ENSG00000233822|K11252;ENSG00000240929|K11252;ENSG00000273542|K11254;ENSG00000274750|K11253;ENSG00000275713|K11252;ENSG00000277775|K11253;ENSG00000278828|K11253	14	ENSG00000100028|K11088;ENSG00000125835|K11086;ENSG00000164032|K11251;ENSG00000167088|K11087;ENSG00000178458|K11253;ENSG00000181218|K11251;ENSG00000184260|K11251;ENSG00000188375|K11253;ENSG00000188486|K11251;ENSG00000223865|K06752;ENSG00000230832|K11090;ENSG00000258741|K11251	12	http://www.kegg.jp/pathway/map05322+K03994+K03990+K01331+K11252+K11254+K03156+K11253+K11088+K11086+K11251+K11087+K06752+K11090	no
Taste transduction	map04742	14	82	2795	11740	0.903683	1	ENSG00000096433|K04960;ENSG00000111664|K07825;ENSG00000127362|K08474;ENSG00000127588|K04547;ENSG00000129467|K08044;ENSG00000135312|K04153;ENSG00000138622|K04957;ENSG00000152822|K04603;ENSG00000169860|K04270;ENSG00000174233|K08046;ENSG00000179546|K04153;ENSG00000204681|K04615;ENSG00000137288|K04960;ENSG00000153253|K04836;	ENSG00000096433|K04960;ENSG00000111664|K07825;ENSG00000127362|K08474;ENSG00000127588|K04547;ENSG00000129467|K08044;ENSG00000135312|K04153;ENSG00000138622|K04957;ENSG00000152822|K04603;ENSG00000169860|K04270;ENSG00000174233|K08046;ENSG00000179546|K04153;ENSG00000204681|K04615	12	ENSG00000137288|K04960;ENSG00000153253|K04836	2	http://www.kegg.jp/pathway/map04742+K04960+K07825+K08474+K04547+K08044+K04153+K04957+K04603+K04270+K08046+K04615+K04836	no
Tryptophan metabolism	map00380	9	50	2800	11772	0.824615	1	ENSG00000113790|K07514;ENSG00000138061|K07410;ENSG00000111275|K00128;ENSG00000127884|K07511;ENSG00000131203|K00463;ENSG00000138796|K00022;ENSG00000151790|K00453;ENSG00000162882|K00452;ENSG00000183077|K01432;	ENSG00000113790|K07514;ENSG00000138061|K07410	2	ENSG00000111275|K00128;ENSG00000127884|K07511;ENSG00000131203|K00463;ENSG00000138796|K00022;ENSG00000151790|K00453;ENSG00000162882|K00452;ENSG00000183077|K01432	7	http://www.kegg.jp/pathway/map00380+K07514+K07410+K00128+K07511+K00463+K00022+K00453+K00452+K01432	no
Type I diabetes mellitus	map04940	7	63	2802	11759	0.988065	1	ENSG00000232810|K03156;ENSG00000251348|K04077;ENSG00000125538|K04519;ENSG00000168811|K05406;ENSG00000204642|K06751;ENSG00000213430|K04077;ENSG00000223865|K06752;	ENSG00000232810|K03156;ENSG00000251348|K04077	2	ENSG00000125538|K04519;ENSG00000168811|K05406;ENSG00000204642|K06751;ENSG00000213430|K04077;ENSG00000223865|K06752	5	http://www.kegg.jp/pathway/map04940+K03156+K04077+K04519+K05406+K06751+K06752	no
Tyrosine metabolism	map00350	7	55	2802	11767	0.966853	1	ENSG00000115705|K00431;ENSG00000123454|K00503;ENSG00000259191|K01557;ENSG00000259583|K00129;ENSG00000093010|K00545;ENSG00000100577|K01800;ENSG00000108602|K00129;	ENSG00000115705|K00431;ENSG00000123454|K00503;ENSG00000259191|K01557;ENSG00000259583|K00129	4	ENSG00000093010|K00545;ENSG00000100577|K01800;ENSG00000108602|K00129	3	http://www.kegg.jp/pathway/map00350+K00431+K00503+K01557+K00129+K00545+K01800	no

## Sheet: shYTHDC1-2_shNC_kegg_report
Name	Map	Count1	Count2	Count3	Count4	p	q	Gene_in_DE	Up_Gene	Up_Count	Down_Gene	Down_Count	Links	Result
Human papillomavirus infection	map05165	140	322	2633	11536	1.66097e-09	5.61408e-07	ENSG00000005339|K04498;ENSG00000005961|K06476;ENSG00000041982|K06252;ENSG00000051382|K00922;ENSG00000053747|K06240;ENSG00000055332|K16195;ENSG00000058085|K06246;ENSG00000068024|K11406;ENSG00000072415|K06091;ENSG00000073711|K11583;ENSG00000075711|K12076;ENSG00000080839|K04681;ENSG00000082458|K21098;ENSG00000082701|K03083;ENSG00000089159|K05760;ENSG00000091136|K05636;ENSG00000091409|K06485;ENSG0000…	ENSG00000005339|K04498;ENSG00000005961|K06476;ENSG00000041982|K06252;ENSG00000051382|K00922;ENSG00000053747|K06240;ENSG00000055332|K16195;ENSG00000058085|K06246;ENSG00000068024|K11406;ENSG00000072415|K06091;ENSG00000073711|K11583;ENSG00000075711|K12076;ENSG00000080839|K04681;ENSG00000082458|K21098;ENSG00000082701|K03083;ENSG00000089159|K05760;ENSG00000091136|K05636;ENSG00000091409|K06485;ENSG0000…	105	ENSG00000002330|K02158;ENSG00000073756|K11987;ENSG00000087088|K02159;ENSG00000092758|K08131;ENSG00000101412|K17454;ENSG00000102871|K03171;ENSG00000102981|K06093;ENSG00000105173|K06626;ENSG00000105568|K03456;ENSG00000105929|K02154;ENSG00000106615|K07208;ENSG00000107404|K02353;ENSG00000109062|K13365;ENSG00000111186|K00444;ENSG00000112576|K10152;ENSG00000112715|K05448;ENSG00000113575|K04382;ENSG0000…	35	http://www.kegg.jp/pathway/map05165+K04498+K06476+K06252+K00922+K06240+K16195+K06246+K11406+K06091+K11583+K12076+K04681+K21098+K03083+K05760+K05636+K06485+K11407+K05948+K03099+K06052+K07207+K16332+K02091+K06591+K04688+K06236+K11643+K06241+K05089+K10587+K00444+K06589+K02085+K05717+K11220+K04456+K05870+K10691+K06525+K07827+K20994+K06237+K05635+K06248+K16857+K06587+K06487+K06618+K06238+K06586+K02649…	yes
ECM-receptor interaction	map04512	44	61	2729	11797	4.58291e-08	5.3373e-06	ENSG00000005961|K06476;ENSG00000041982|K06252;ENSG00000053747|K06240;ENSG00000058085|K06246;ENSG00000072571|K06267;ENSG00000091136|K05636;ENSG00000091409|K06485;ENSG00000105855|K06591;ENSG00000108821|K06236;ENSG00000112769|K06241;ENSG00000115221|K06589;ENSG00000115414|K05717;ENSG00000130702|K06240;ENSG00000132470|K06525;ENSG00000134871|K06237;ENSG00000135862|K05635;ENSG00000136457|K06248;ENSG0000…	ENSG00000005961|K06476;ENSG00000041982|K06252;ENSG00000053747|K06240;ENSG00000058085|K06246;ENSG00000072571|K06267;ENSG00000091136|K05636;ENSG00000091409|K06485;ENSG00000105855|K06591;ENSG00000108821|K06236;ENSG00000112769|K06241;ENSG00000115221|K06589;ENSG00000115414|K05717;ENSG00000130702|K06240;ENSG00000132470|K06525;ENSG00000134871|K06237;ENSG00000135862|K05635;ENSG00000136457|K06248;ENSG0000…	41	ENSG00000092758|K08131;ENSG00000118785|K06250;ENSG00000178732|K06260	3	http://www.kegg.jp/pathway/map04512+K06476+K06252+K06240+K06246+K06267+K05636+K06485+K06591+K06236+K06241+K06589+K05717+K06525+K06237+K05635+K06248+K16857+K06587+K06487+K06238+K06255+K06586+K05719+K06481+K04659+K06243+K06265+K06261+K06254+K05637+K06480+K06493+K08131+K06250+K06260	yes
Focal adhesion	map04510	102	224	2671	11634	4.73725e-08	5.3373e-06	ENSG00000005961|K06476;ENSG00000023445|K16060;ENSG00000035403|K05700;ENSG00000041982|K06252;ENSG00000051382|K00922;ENSG00000053747|K06240;ENSG00000058085|K06246;ENSG00000058272|K06270;ENSG00000067900|K04514;ENSG00000077157|K12329;ENSG00000082701|K03083;ENSG00000089159|K05760;ENSG00000091136|K05636;ENSG00000091409|K06485;ENSG00000099942|K04438;ENSG00000100485|K03099;ENSG00000100852|K13709;ENSG0000…	ENSG00000005961|K06476;ENSG00000023445|K16060;ENSG00000035403|K05700;ENSG00000041982|K06252;ENSG00000051382|K00922;ENSG00000053747|K06240;ENSG00000058085|K06246;ENSG00000058272|K06270;ENSG00000067900|K04514;ENSG00000077157|K12329;ENSG00000082701|K03083;ENSG00000089159|K05760;ENSG00000091136|K05636;ENSG00000091409|K06485;ENSG00000099942|K04438;ENSG00000100485|K03099;ENSG00000100852|K13709;ENSG0000…	83	ENSG00000002330|K02158;ENSG00000050820|K05726;ENSG00000092758|K08131;ENSG00000101335|K12755;ENSG00000112576|K10152;ENSG00000112715|K05448;ENSG00000118680|K12757;ENSG00000118785|K06250;ENSG00000119630|K16859;ENSG00000137843|K05735;ENSG00000150630|K05449;ENSG00000166337|K06272;ENSG00000169750|K07861;ENSG00000172531|K06269;ENSG00000173511|K16858;ENSG00000174775|K02833;ENSG00000184009|K05692;ENSG0000…	19	http://www.kegg.jp/pathway/map04510+K06476+K16060+K05700+K06252+K00922+K06240+K06246+K06270+K04514+K12329+K03083+K05760+K05636+K06485+K04438+K03099+K13709+K04725+K06591+K06278+K05099+K06277+K06236+K06241+K05089+K06589+K05717+K04456+K06525+K17388+K06237+K05635+K04437+K06248+K06271+K16857+K06587+K06487+K05087+K06276+K06238+K06586+K02649+K00907+K04361+K05719+K13708+K02677+K05732+K06279+K06481+K06272…	yes
MicroRNAs in cancer	map05206	69	129	2704	11729	7.88159e-08	6.65995e-06	ENSG00000005339|K04498;ENSG00000007968|K09389;ENSG00000012048|K10605;ENSG00000041982|K06252;ENSG00000067900|K04514;ENSG00000092969|K13376;ENSG00000097007|K06619;ENSG00000099942|K04438;ENSG00000100393|K04498;ENSG00000100485|K03099;ENSG00000100697|K11592;ENSG00000100784|K04445;ENSG00000100985|K01403;ENSG00000103222|K05665;ENSG00000104081|K17460;ENSG00000105810|K02091;ENSG00000105976|K05099;ENSG0000…	ENSG00000005339|K04498;ENSG00000007968|K09389;ENSG00000012048|K10605;ENSG00000041982|K06252;ENSG00000067900|K04514;ENSG00000092969|K13376;ENSG00000097007|K06619;ENSG00000099942|K04438;ENSG00000100393|K04498;ENSG00000100485|K03099;ENSG00000100697|K11592;ENSG00000100784|K04445;ENSG00000100985|K01403;ENSG00000103222|K05665;ENSG00000104081|K17460;ENSG00000105810|K02091;ENSG00000105976|K05099;ENSG0000…	53	ENSG00000068028|K09850;ENSG00000073756|K11987;ENSG00000100292|K00510;ENSG00000101412|K17454;ENSG00000103275|K10577;ENSG00000105173|K06626;ENSG00000112715|K05448;ENSG00000124762|K06625;ENSG00000126934|K04369;ENSG00000136997|K04377;ENSG00000146670|K17390;ENSG00000147889|K06621;ENSG00000168209|K08270;ENSG00000174775|K02833;ENSG00000185338|K04694;ENSG00000276058|K04381	16	http://www.kegg.jp/pathway/map05206+K04498+K09389+K10605+K06252+K04514+K13376+K06619+K04438+K03099+K11592+K04445+K01403+K05665+K17460+K02091+K05099+K05089+K02085+K17398+K01116+K09295+K07827+K20994+K05762+K16857+K07204+K04361+K02599+K09299+K04728+K16865+K16341+K02677+K07996+K17391+K06279+K04692+K16172+K17442+K02161+K01110+K06626+K17449+K07203+K04671+K12886+K04368+K06493+K09850+K11987+K00510+K17454…	yes
PI3K-Akt signaling pathway	map04151	153	394	2620	11464	1.10251e-07	7.45294e-06	ENSG00000005961|K06476;ENSG00000012048|K10605;ENSG00000040199|K16340;ENSG00000041982|K06252;ENSG00000051382|K00922;ENSG00000053747|K06240;ENSG00000058085|K06246;ENSG00000065243|K06071;ENSG00000073711|K11583;ENSG00000082701|K03083;ENSG00000091136|K05636;ENSG00000091409|K06485;ENSG00000096968|K04447;ENSG00000100485|K03099;ENSG00000101280|K05467;ENSG00000103197|K07207;ENSG00000103479|K16332;ENSG0000…	ENSG00000005961|K06476;ENSG00000012048|K10605;ENSG00000040199|K16340;ENSG00000041982|K06252;ENSG00000051382|K00922;ENSG00000053747|K06240;ENSG00000058085|K06246;ENSG00000065243|K06071;ENSG00000073711|K11583;ENSG00000082701|K03083;ENSG00000091136|K05636;ENSG00000091409|K06485;ENSG00000096968|K04447;ENSG00000100485|K03099;ENSG00000101280|K05467;ENSG00000103197|K07207;ENSG00000103479|K16332;ENSG0000…	111	ENSG00000002330|K02158;ENSG00000049130|K05461;ENSG00000078579|K04358;ENSG00000092758|K08131;ENSG00000100889|K01596;ENSG00000105173|K06626;ENSG00000105401|K09554;ENSG00000105568|K03456;ENSG00000106615|K07208;ENSG00000108342|K05423;ENSG00000112576|K10152;ENSG00000112715|K05448;ENSG00000113575|K04382;ENSG00000118513|K09420;ENSG00000118785|K06250;ENSG00000119630|K16859;ENSG00000123143|K06071;ENSG0000…	42	http://www.kegg.jp/pathway/map04151+K06476+K10605+K16340+K06252+K00922+K06240+K06246+K06071+K11583+K03083+K05636+K06485+K04447+K03099+K05467+K07207+K16332+K05431+K11218+K02091+K21289+K06591+K05099+K04688+K06236+K07825+K06241+K05081+K05089+K04538+K06589+K05717+K04456+K05870+K04547+K04548+K07198+K06525+K07827+K06237+K05635+K06248+K10160+K16857+K06587+K06487+K04273+K05087+K06276+K21290+K07204+K06238…	yes
Axon guidance	map04360	85	179	2688	11679	1.55362e-07	8.75208e-06	ENSG00000044524|K05104;ENSG00000051382|K00922;ENSG00000065320|K06843;ENSG00000067900|K04514;ENSG00000072315|K04968;ENSG00000072736|K17333;ENSG00000075213|K06840;ENSG00000075223|K06840;ENSG00000076356|K06820;ENSG00000082701|K03083;ENSG00000084112|K05766;ENSG00000090776|K05463;ENSG00000092421|K06842;ENSG00000095539|K06521;ENSG00000097007|K06619;ENSG00000099204|K07520;ENSG00000099250|K06724;ENSG0000…	ENSG00000044524|K05104;ENSG00000051382|K00922;ENSG00000065320|K06843;ENSG00000067900|K04514;ENSG00000072315|K04968;ENSG00000072736|K17333;ENSG00000075213|K06840;ENSG00000075223|K06840;ENSG00000076356|K06820;ENSG00000082701|K03083;ENSG00000084112|K05766;ENSG00000090776|K05463;ENSG00000092421|K06842;ENSG00000095539|K06521;ENSG00000097007|K06619;ENSG00000099204|K07520;ENSG00000099250|K06724;ENSG0000…	67	ENSG00000074527|K06845;ENSG00000102981|K06093;ENSG00000111186|K00444;ENSG00000126458|K07829;ENSG00000137843|K05735;ENSG00000138623|K06529;ENSG00000143590|K05462;ENSG00000163995|K07520;ENSG00000164885|K02090;ENSG00000166337|K06272;ENSG00000169750|K07861;ENSG00000172757|K05765;ENSG00000173156|K07530;ENSG00000174775|K02833;ENSG00000182580|K05112;ENSG00000217801|K07293;ENSG00000221823|K06268;ENSG0000…	18	http://www.kegg.jp/pathway/map04360+K05104+K00922+K06843+K04514+K04968+K17333+K06840+K06820+K03083+K05766+K05463+K06842+K06521+K06619+K07520+K06724+K17334+K17332+K05099+K06841+K00444+K01116+K07827+K17388+K06572+K04348+K20020+K06839+K02649+K04352+K04515+K05719+K02677+K05746+K06821+K06272+K05462+K05725+K06753+K07293+K04410+K06225+K06838+K07526+K07532+K06550+K04671+K12077+K04969+K04393+K06093+K06845…	yes
Rap1 signaling pathway	map04015	96	222	2677	11636	7.3305e-07	3.53959e-05	ENSG00000001631|K17705;ENSG00000005961|K06476;ENSG00000006607|K06082;ENSG00000051382|K00922;ENSG00000081026|K06112;ENSG00000099942|K04438;ENSG00000101280|K05467;ENSG00000105738|K17703;ENSG00000105976|K05099;ENSG00000107263|K06277;ENSG00000108984|K04433;ENSG00000109756|K08018;ENSG00000113721|K05089;ENSG00000115825|K06070;ENSG00000116991|K17702;ENSG00000117020|K04456;ENSG00000120318|K12490;ENSG0000…	ENSG00000001631|K17705;ENSG00000005961|K06476;ENSG00000006607|K06082;ENSG00000051382|K00922;ENSG00000081026|K06112;ENSG00000099942|K04438;ENSG00000101280|K05467;ENSG00000105738|K17703;ENSG00000105976|K05099;ENSG00000107263|K06277;ENSG00000108984|K04433;ENSG00000109756|K08018;ENSG00000113721|K05089;ENSG00000115825|K06070;ENSG00000116991|K17702;ENSG00000117020|K04456;ENSG00000120318|K12490;ENSG0000…	69	ENSG00000034152|K04432;ENSG00000049130|K05461;ENSG00000050820|K05726;ENSG00000068831|K12361;ENSG00000078579|K04358;ENSG00000102981|K06093;ENSG00000108518|K05759;ENSG00000112715|K05448;ENSG00000119630|K16859;ENSG00000125968|K04680;ENSG00000126458|K07829;ENSG00000126934|K04369;ENSG00000134259|K02582;ENSG00000137841|K05858;ENSG00000138685|K18497;ENSG00000143590|K05462;ENSG00000143933|K02183;ENSG0000…	27	http://www.kegg.jp/pathway/map04015+K17705+K06476+K06082+K00922+K06112+K04438+K05467+K17703+K05099+K06277+K04433+K08018+K05089+K06070+K17702+K04456+K12490+K08047+K01116+K04266+K17697+K02183+K08044+K05702+K07827+K08019+K06271+K16857+K08043+K05087+K02649+K04361+K05719+K05631+K05465+K02677+K04634+K04358+K08049+K05462+K04270+K05450+K04527+K08046+K05858+K08390+K17701+K05690+K05692+K05759+K17704+K04393…	yes
Cellular senescence	map04218	83	186	2690	11672	1.55262e-06	6.5598e-05	ENSG00000007968|K09389;ENSG00000020922|K10865;ENSG00000051382|K00922;ENSG00000064393|K08826;ENSG00000072736|K17333;ENSG00000072803|K03362;ENSG00000080839|K04681;ENSG00000092439|K04982;ENSG00000092969|K13376;ENSG00000096433|K04960;ENSG00000100968|K17334;ENSG00000101096|K17332;ENSG00000103197|K07207;ENSG00000103479|K16332;ENSG00000105810|K02091;ENSG00000106799|K04674;ENSG00000108984|K04433;ENSG0000…	ENSG00000007968|K09389;ENSG00000020922|K10865;ENSG00000051382|K00922;ENSG00000064393|K08826;ENSG00000072736|K17333;ENSG00000072803|K03362;ENSG00000080839|K04681;ENSG00000092439|K04982;ENSG00000092969|K13376;ENSG00000096433|K04960;ENSG00000100968|K17334;ENSG00000101096|K17332;ENSG00000103197|K07207;ENSG00000103479|K16332;ENSG00000105810|K02091;ENSG00000106799|K04674;ENSG00000108984|K04433;ENSG0000…	50	ENSG00000005022|K05863;ENSG00000034152|K04432;ENSG00000099860|K04402;ENSG00000101057|K21769;ENSG00000101412|K17454;ENSG00000105173|K06626;ENSG00000106615|K07208;ENSG00000112576|K10152;ENSG00000115008|K04383;ENSG00000116717|K04402;ENSG00000124762|K06625;ENSG00000126458|K07829;ENSG00000126934|K04369;ENSG00000133740|K04682;ENSG00000135446|K02089;ENSG00000136244|K05405;ENSG00000136273|K10903;ENSG0000…	33	http://www.kegg.jp/pathway/map04218+K09389+K10865+K00922+K08826+K17333+K03362+K04681+K04982+K13376+K04960+K17334+K17332+K07207+K16332+K02091+K04674+K04433+K09406+K10866+K04456+K13377+K04959+K02183+K04446+K07827+K04348+K06618+K02649+K04728+K07201+K04958+K04388+K07206+K04500+K01110+K06640+K06626+K07203+K05862+K06751+K09408+K10752+K04368+K08015+K05863+K04432+K04402+K21769+K17454+K07208+K10152+K04383…	yes
Endocrine resistance	map01522	46	81	2727	11777	3.36965e-06	7.80483e-05	ENSG00000007968|K09389;ENSG00000051382|K00922;ENSG00000087245|K01398;ENSG00000091831|K08550;ENSG00000100197|K17712;ENSG00000100485|K03099;ENSG00000100985|K01403;ENSG00000101384|K06052;ENSG00000108443|K04688;ENSG00000115904|K03099;ENSG00000117020|K04456;ENSG00000121281|K08047;ENSG00000121879|K00922;ENSG00000124151|K11256;ENSG00000125686|K15144;ENSG00000129467|K08044;ENSG00000133703|K07827;ENSG0000…	ENSG00000007968|K09389;ENSG00000051382|K00922;ENSG00000087245|K01398;ENSG00000091831|K08550;ENSG00000100197|K17712;ENSG00000100485|K03099;ENSG00000100985|K01403;ENSG00000101384|K06052;ENSG00000108443|K04688;ENSG00000115904|K03099;ENSG00000117020|K04456;ENSG00000121281|K08047;ENSG00000121879|K00922;ENSG00000124151|K11256;ENSG00000125686|K15144;ENSG00000129467|K08044;ENSG00000133703|K07827;ENSG0000…	35	ENSG00000002330|K02158;ENSG00000087088|K02159;ENSG00000100290|K18452;ENSG00000101412|K17454;ENSG00000113070|K08523;ENSG00000124762|K06625;ENSG00000126934|K04369;ENSG00000135446|K02089;ENSG00000147889|K06621;ENSG00000170345|K04379;ENSG00000174775|K02833	11	http://www.kegg.jp/pathway/map01522+K09389+K00922+K01398+K08550+K17712+K03099+K01403+K06052+K04688+K04456+K08047+K11256+K15144+K08044+K07827+K20994+K08043+K06618+K05087+K04650+K02649+K04361+K02599+K06279+K08049+K05725+K02161+K08046+K04684+K17449+K07203+K04368+K02158+K02159+K18452+K17454+K08523+K06625+K04369+K02089+K06621+K04379+K02833	yes
Kaposi sarcoma-associated herpesvirus infection	map05167	85	195	2688	11663	2.43158e-06	7.80483e-05	ENSG00000005339|K04498;ENSG00000007968|K09389;ENSG00000051382|K00922;ENSG00000055332|K16195;ENSG00000072736|K17333;ENSG00000078142|K00914;ENSG00000082701|K03083;ENSG00000090339|K06490;ENSG00000096433|K04960;ENSG00000096968|K04447;ENSG00000100393|K04498;ENSG00000100968|K17334;ENSG00000101096|K17332;ENSG00000105810|K02091;ENSG00000105851|K21289;ENSG00000108984|K04433;ENSG00000111664|K07825;ENSG0000…	ENSG00000005339|K04498;ENSG00000007968|K09389;ENSG00000051382|K00922;ENSG00000055332|K16195;ENSG00000072736|K17333;ENSG00000078142|K00914;ENSG00000082701|K03083;ENSG00000090339|K06490;ENSG00000096433|K04960;ENSG00000096968|K04447;ENSG00000100393|K04498;ENSG00000100968|K17334;ENSG00000101096|K17332;ENSG00000105810|K02091;ENSG00000105851|K21289;ENSG00000108984|K04433;ENSG00000111664|K07825;ENSG0000…	53	ENSG00000073756|K11987;ENSG00000081041|K05505;ENSG00000087088|K02159;ENSG00000101412|K17454;ENSG00000102871|K03171;ENSG00000110852|K10071;ENSG00000112715|K05448;ENSG00000124762|K06625;ENSG00000126456|K05411;ENSG00000126934|K04369;ENSG00000127191|K03173;ENSG00000127920|K04546;ENSG00000128016|K15308;ENSG00000135446|K02089;ENSG00000136244|K05405;ENSG00000136997|K04377;ENSG00000137288|K04960;ENSG0000…	32	http://www.kegg.jp/pathway/map05167+K04498+K09389+K00922+K16195+K17333+K00914+K03083+K06490+K04960+K04447+K17334+K17332+K02091+K21289+K04433+K07825+K04538+K11220+K04456+K05870+K04959+K01116+K03990+K04547+K04548+K02183+K04446+K07827+K05060+K04348+K06618+K21290+K02649+K04958+K05131+K04540+K11217+K05401+K04692+K11221+K04347+K07826+K07203+K07985+K06751+K04368+K04539+K07211+K11987+K05505+K02159+K17454…	yes
MAPK signaling pathway	map04010	120	311	2653	11547	3.31183e-06	7.80483e-05	ENSG00000006283|K04854;ENSG00000007402|K04859;ENSG00000071054|K04407;ENSG00000072736|K17333;ENSG00000085276|K04462;ENSG00000085511|K04428;ENSG00000087095|K04468;ENSG00000091436|K04424;ENSG00000092969|K13376;ENSG00000095015|K04416;ENSG00000099942|K04438;ENSG00000100485|K03099;ENSG00000100784|K04445;ENSG00000101109|K04411;ENSG00000101280|K05467;ENSG00000105976|K05099;ENSG00000106799|K04674;ENSG0000…	ENSG00000006283|K04854;ENSG00000007402|K04859;ENSG00000071054|K04407;ENSG00000072736|K17333;ENSG00000085276|K04462;ENSG00000085511|K04428;ENSG00000087095|K04468;ENSG00000091436|K04424;ENSG00000092969|K13376;ENSG00000095015|K04416;ENSG00000099942|K04438;ENSG00000100485|K03099;ENSG00000100784|K04445;ENSG00000101109|K04411;ENSG00000101280|K05467;ENSG00000105976|K05099;ENSG00000106799|K04674;ENSG0000…	72	ENSG00000008735|K04435;ENSG00000034152|K04432;ENSG00000049130|K05461;ENSG00000068831|K12361;ENSG00000078579|K04358;ENSG00000099860|K04402;ENSG00000102001|K04853;ENSG00000102871|K03171;ENSG00000104856|K09253;ENSG00000106211|K04455;ENSG00000112715|K05448;ENSG00000114738|K04444;ENSG00000115008|K04383;ENSG00000116717|K04402;ENSG00000119630|K16859;ENSG00000120129|K21278;ENSG00000121653|K04434;ENSG0000…	48	http://www.kegg.jp/pathway/map04010+K04854+K04859+K04407+K17333+K04462+K04428+K04468+K04424+K13376+K04416+K04438+K03099+K04445+K04411+K05467+K05099+K04674+K04433+K08018+K04459+K05089+K04456+K04373+K13377+K04871+K04446+K07827+K04429+K04437+K04439+K04348+K05087+K04352+K04361+K04360+K04858+K05465+K02677+K04358+K04860+K04376+K04388+K16342+K05462+K04420+K05450+K04527+K04347+K04350+K04729+K03175+K04410…	yes
Non-small cell lung cancer	map05223	35	52	2738	11806	3.29232e-06	7.80483e-05	ENSG00000007968|K09389;ENSG00000051382|K00922;ENSG00000100485|K03099;ENSG00000101109|K04411;ENSG00000105639|K11218;ENSG00000105810|K02091;ENSG00000115904|K03099;ENSG00000117020|K04456;ENSG00000121879|K00922;ENSG00000122008|K03511;ENSG00000124181|K01116;ENSG00000133703|K07827;ENSG00000139687|K06618;ENSG00000140992|K06276;ENSG00000143924|K15420;ENSG00000145675|K02649;ENSG00000146648|K04361;ENSG0000…	ENSG00000007968|K09389;ENSG00000051382|K00922;ENSG00000100485|K03099;ENSG00000101109|K04411;ENSG00000105639|K11218;ENSG00000105810|K02091;ENSG00000115904|K03099;ENSG00000117020|K04456;ENSG00000121879|K00922;ENSG00000122008|K03511;ENSG00000124181|K01116;ENSG00000133703|K07827;ENSG00000139687|K06618;ENSG00000140992|K06276;ENSG00000143924|K15420;ENSG00000145675|K02649;ENSG00000146648|K04361;ENSG0000…	24	ENSG00000002330|K02158;ENSG00000068028|K09850;ENSG00000087088|K02159;ENSG00000099860|K04402;ENSG00000101412|K17454;ENSG00000116717|K04402;ENSG00000124762|K06625;ENSG00000126934|K04369;ENSG00000135446|K02089;ENSG00000147889|K06621;ENSG00000174775|K02833	11	http://www.kegg.jp/pathway/map05223+K09389+K00922+K03099+K04411+K11218+K02091+K04456+K03511+K01116+K07827+K06618+K06276+K15420+K02649+K04361+K02677+K04692+K09408+K04368+K08015+K02158+K09850+K02159+K04402+K17454+K06625+K04369+K02089+K06621+K02833	yes
Oxytocin signaling pathway	map04921	68	143	2705	11715	2.53042e-06	7.80483e-05	ENSG00000004468|K01242;ENSG00000007402|K04859;ENSG00000058272|K06270;ENSG00000067900|K04514;ENSG00000072736|K17333;ENSG00000077157|K12329;ENSG00000096433|K04960;ENSG00000100968|K17334;ENSG00000101096|K17332;ENSG00000103319|K08292;ENSG00000105851|K21289;ENSG00000121281|K08047;ENSG00000123104|K04959;ENSG00000123700|K04996;ENSG00000129007|K02183;ENSG00000129467|K08044;ENSG00000130433|K04871;ENSG0000…	ENSG00000004468|K01242;ENSG00000007402|K04859;ENSG00000058272|K06270;ENSG00000067900|K04514;ENSG00000072736|K17333;ENSG00000077157|K12329;ENSG00000096433|K04960;ENSG00000100968|K17334;ENSG00000101096|K17332;ENSG00000103319|K08292;ENSG00000105851|K21289;ENSG00000121281|K08047;ENSG00000123104|K04959;ENSG00000123700|K04996;ENSG00000129007|K02183;ENSG00000129467|K08044;ENSG00000130433|K04871;ENSG0000…	50	ENSG00000073756|K11987;ENSG00000092841|K12751;ENSG00000101335|K12755;ENSG00000102001|K04853;ENSG00000116741|K18154;ENSG00000124762|K06625;ENSG00000126934|K04369;ENSG00000137288|K04960;ENSG00000137841|K05858;ENSG00000142185|K04977;ENSG00000143933|K02183;ENSG00000170345|K04379;ENSG00000172531|K06269;ENSG00000174775|K02833;ENSG00000182324|K05007;ENSG00000184009|K05692;ENSG00000196465|K12751;ENSG0000…	18	http://www.kegg.jp/pathway/map04921+K01242+K04859+K06270+K04514+K17333+K12329+K04960+K17334+K17332+K08292+K21289+K08047+K04959+K04996+K02183+K08044+K04871+K04446+K07199+K07198+K07827+K17388+K08043+K04348+K21290+K00907+K04361+K04515+K04958+K12318+K04858+K02677+K04634+K04860+K08049+K16342+K12323+K08046+K04865+K05858+K08794+K04963+K05692+K04368+K11987+K12751+K12755+K04853+K18154+K06625+K04369+K04977…	yes
Small cell lung cancer	map05222	56	109	2717	11749	3.28193e-06	7.80483e-05	ENSG00000005961|K06476;ENSG00000007968|K09389;ENSG00000023445|K16060;ENSG00000051382|K00922;ENSG00000053747|K06240;ENSG00000058085|K06246;ENSG00000091136|K05636;ENSG00000091409|K06485;ENSG00000101966|K04725;ENSG00000105810|K02091;ENSG00000112769|K06241;ENSG00000115414|K05717;ENSG00000117020|K04456;ENSG00000120868|K02084;ENSG00000121879|K00922;ENSG00000122008|K03511;ENSG00000130702|K06240;ENSG0000…	ENSG00000005961|K06476;ENSG00000007968|K09389;ENSG00000023445|K16060;ENSG00000051382|K00922;ENSG00000053747|K06240;ENSG00000058085|K06246;ENSG00000091136|K05636;ENSG00000091409|K06485;ENSG00000101966|K04725;ENSG00000105810|K02091;ENSG00000112769|K06241;ENSG00000115414|K05717;ENSG00000117020|K04456;ENSG00000120868|K02084;ENSG00000121879|K00922;ENSG00000122008|K03511;ENSG00000130702|K06240;ENSG0000…	38	ENSG00000073756|K11987;ENSG00000076604|K09848;ENSG00000087088|K02159;ENSG00000099860|K04402;ENSG00000101412|K17454;ENSG00000105173|K06626;ENSG00000116717|K04402;ENSG00000123975|K02219;ENSG00000124762|K06625;ENSG00000125952|K04453;ENSG00000127191|K03173;ENSG00000135446|K02089;ENSG00000136997|K04377;ENSG00000171552|K04570;ENSG00000172115|K08738;ENSG00000173207|K02219;ENSG00000254331|K02219;ENSG0000…	18	http://www.kegg.jp/pathway/map05222+K06476+K09389+K16060+K00922+K06240+K06246+K05636+K06485+K04725+K02091+K06241+K05717+K04456+K02084+K03511+K06237+K05635+K06487+K06618+K02649+K05719+K06481+K05725+K02161+K01110+K06243+K03175+K06626+K05637+K04453+K11987+K09848+K02159+K04402+K17454+K02219+K06625+K03173+K02089+K04377+K04570+K08738+K07210	yes
TNF signaling pathway	map04668	51	95	2722	11763	3.46368e-06	7.80483e-05	ENSG00000003400|K04400;ENSG00000003402|K04724;ENSG00000023445|K16060;ENSG00000051382|K00922;ENSG00000078747|K05632;ENSG00000090339|K06490;ENSG00000100784|K04445;ENSG00000100985|K01403;ENSG00000101384|K06052;ENSG00000108691|K14624;ENSG00000108984|K04433;ENSG00000115604|K05173;ENSG00000117020|K04456;ENSG00000118260|K05870;ENSG00000121879|K00922;ENSG00000136848|K19901;ENSG00000145675|K02649;ENSG0000…	ENSG00000003400|K04400;ENSG00000003402|K04724;ENSG00000023445|K16060;ENSG00000051382|K00922;ENSG00000078747|K05632;ENSG00000090339|K06490;ENSG00000100784|K04445;ENSG00000100985|K01403;ENSG00000101384|K06052;ENSG00000108691|K14624;ENSG00000108984|K04433;ENSG00000115604|K05173;ENSG00000117020|K04456;ENSG00000118260|K05870;ENSG00000121879|K00922;ENSG00000136848|K19901;ENSG00000145675|K02649;ENSG0000…	32	ENSG00000034152|K04432;ENSG00000073756|K11987;ENSG00000078401|K16366;ENSG00000081041|K05505;ENSG00000102871|K03171;ENSG00000115009|K14625;ENSG00000125538|K04519;ENSG00000127191|K03173;ENSG00000128272|K04374;ENSG00000136244|K05405;ENSG00000149968|K01394;ENSG00000163734|K05505;ENSG00000163739|K05505;ENSG00000164400|K05427;ENSG00000170345|K04379;ENSG00000171223|K09028;ENSG00000172216|K10048;ENSG0000…	19	http://www.kegg.jp/pathway/map04668+K04400+K04724+K16060+K00922+K05632+K06490+K04445+K01403+K06052+K14624+K04433+K05173+K04456+K05870+K19901+K02649+K12793+K06527+K05433+K12671+K09048+K04426+K09049+K04368+K04432+K11987+K16366+K05505+K03171+K14625+K04519+K03173+K04374+K05405+K01394+K05427+K04379+K09028+K10048+K07210	yes
AGE-RAGE signaling pathway in diabetic complications	map04933	48	88	2725	11770	4.79423e-06	0.000101278	ENSG00000051382|K00922;ENSG00000087245|K01398;ENSG00000090339|K06490;ENSG00000092969|K13376;ENSG00000096968|K04447;ENSG00000106799|K04674;ENSG00000108691|K14624;ENSG00000108821|K06236;ENSG00000115414|K05717;ENSG00000115415|K11220;ENSG00000115556|K05857;ENSG00000117020|K04456;ENSG00000119699|K13377;ENSG00000121879|K00922;ENSG00000124181|K01116;ENSG00000131196|K04446;ENSG00000133703|K07827;ENSG0000…	ENSG00000051382|K00922;ENSG00000087245|K01398;ENSG00000090339|K06490;ENSG00000092969|K13376;ENSG00000096968|K04447;ENSG00000106799|K04674;ENSG00000108691|K14624;ENSG00000108821|K06236;ENSG00000115414|K05717;ENSG00000115415|K11220;ENSG00000115556|K05857;ENSG00000117020|K04456;ENSG00000119699|K13377;ENSG00000121879|K00922;ENSG00000124181|K01116;ENSG00000131196|K04446;ENSG00000133703|K07827;ENSG0000…	33	ENSG00000007952|K08008;ENSG00000078401|K16366;ENSG00000086991|K21423;ENSG00000087088|K02159;ENSG00000112715|K05448;ENSG00000115008|K04383;ENSG00000120738|K09203;ENSG00000125538|K04519;ENSG00000135446|K02089;ENSG00000136244|K05405;ENSG00000137841|K05858;ENSG00000150630|K05449;ENSG00000169429|K10030;ENSG00000173511|K16858;ENSG00000174775|K02833	15	http://www.kegg.jp/pathway/map04933+K00922+K01398+K06490+K13376+K04447+K04674+K14624+K06236+K05717+K11220+K05857+K04456+K13377+K01116+K04446+K07827+K06237+K02649+K07201+K02677+K06527+K04388+K04500+K04692+K02161+K05858+K04393+K08008+K16366+K21423+K02159+K05448+K04383+K09203+K04519+K02089+K05405+K05449+K10030+K16858+K02833	yes
Pathways in cancer	map05200	211	638	2562	11220	7.20737e-06	0.000143299	ENSG00000005339|K04498;ENSG00000005961|K06476;ENSG00000007968|K09389;ENSG00000023445|K16060;ENSG00000044115|K05691;ENSG00000047410|K09291;ENSG00000051382|K00922;ENSG00000053747|K06240;ENSG00000058085|K06246;ENSG00000067900|K04514;ENSG00000070018|K03068;ENSG00000081985|K05064;ENSG00000082701|K03083;ENSG00000084676|K09101;ENSG00000085276|K04462;ENSG00000087245|K01398;ENSG00000091136|K05636;ENSG0000…	ENSG00000005339|K04498;ENSG00000005961|K06476;ENSG00000007968|K09389;ENSG00000023445|K16060;ENSG00000044115|K05691;ENSG00000047410|K09291;ENSG00000051382|K00922;ENSG00000053747|K06240;ENSG00000058085|K06246;ENSG00000067900|K04514;ENSG00000070018|K03068;ENSG00000081985|K05064;ENSG00000082701|K03083;ENSG00000084676|K09101;ENSG00000085276|K04462;ENSG00000087245|K01398;ENSG00000091136|K05636;ENSG0000…	146	ENSG00000002330|K02158;ENSG00000049130|K05461;ENSG00000051180|K04482;ENSG00000068028|K09850;ENSG00000068831|K12361;ENSG00000073756|K11987;ENSG00000076604|K09848;ENSG00000078579|K04358;ENSG00000084207|K00799;ENSG00000085871|K00799;ENSG00000087088|K02159;ENSG00000099860|K04402;ENSG00000100292|K00510;ENSG00000100387|K03868;ENSG00000101412|K17454;ENSG00000103363|K03873;ENSG00000105173|K06626;ENSG0000…	65	http://www.kegg.jp/pathway/map05200+K04498+K06476+K09389+K16060+K05691+K09291+K00922+K06240+K06246+K04514+K03068+K05064+K03083+K09101+K04462+K01398+K05636+K06485+K08550+K13376+K04447+K06619+K04438+K03099+K04445+K01403+K04411+K06052+K04725+K05431+K11218+K02091+K05099+K06230+K04674+K06229+K04688+K04707+K07825+K06241+K05089+K00444+K04538+K02085+K05717+K11220+K04456+K13377+K04639+K02084+K08047+K03511…	yes
Endocytosis	map04144	113	302	2660	11556	1.89137e-05	0.000355157	ENSG00000006125|K11825;ENSG00000008256|K18441;ENSG00000013016|K12476;ENSG00000015285|K05747;ENSG00000039319|K04679;ENSG00000047365|K18440;ENSG00000066777|K18442;ENSG00000069869|K10591;ENSG00000070371|K04646;ENSG00000072134|K12471;ENSG00000072274|K06503;ENSG00000075651|K01115;ENSG00000078747|K05632;ENSG00000088280|K12488;ENSG00000100077|K00910;ENSG00000102189|K12478;ENSG00000105974|K06278;ENSG0000…	ENSG00000006125|K11825;ENSG00000008256|K18441;ENSG00000013016|K12476;ENSG00000015285|K05747;ENSG00000039319|K04679;ENSG00000047365|K18440;ENSG00000066777|K18442;ENSG00000069869|K10591;ENSG00000070371|K04646;ENSG00000072134|K12471;ENSG00000072274|K06503;ENSG00000075651|K01115;ENSG00000078747|K05632;ENSG00000088280|K12488;ENSG00000100077|K00910;ENSG00000102189|K12478;ENSG00000105974|K06278;ENSG0000…	82	ENSG00000004059|K07940;ENSG00000042753|K11827;ENSG00000063245|K12471;ENSG00000102981|K06093;ENSG00000108774|K07889;ENSG00000111229|K05756;ENSG00000122705|K04644;ENSG00000130429|K05757;ENSG00000130724|K12191;ENSG00000131475|K12189;ENSG00000132612|K12196;ENSG00000136950|K05754;ENSG00000139722|K12185;ENSG00000141480|K04439;ENSG00000141971|K12186;ENSG00000160867|K05095;ENSG00000160948|K12184;ENSG0000…	31	http://www.kegg.jp/pathway/map04144+K11825+K18441+K12476+K05747+K04679+K18440+K18442+K10591+K04646+K12471+K06503+K01115+K05632+K12488+K00910+K12478+K06278+K04674+K01528+K12484+K18443+K04707+K07888+K12486+K12489+K09526+K12490+K05633+K12495+K12473+K12481+K07938+K17848+K18465+K04439+K11839+K12487+K05087+K04361+K12494+K12491+K04388+K18464+K04500+K10396+K19475+K03175+K00889+K06564+K03283+K06751+K04393…	yes
Bacterial invasion of epithelial cells	map05100	53	110	2720	11748	2.3581e-05	0.000379542	ENSG00000015285|K05747;ENSG00000035403|K05700;ENSG00000044115|K05691;ENSG00000051382|K00922;ENSG00000062598|K18985;ENSG00000070371|K04646;ENSG00000089159|K05760;ENSG00000099942|K04438;ENSG00000100167|K16938;ENSG00000105974|K06278;ENSG00000105976|K05099;ENSG00000106976|K01528;ENSG00000109458|K09593;ENSG00000110395|K04707;ENSG00000114790|K13744;ENSG00000115414|K05717;ENSG00000121879|K00922;ENSG0000…	ENSG00000015285|K05747;ENSG00000035403|K05700;ENSG00000044115|K05691;ENSG00000051382|K00922;ENSG00000062598|K18985;ENSG00000070371|K04646;ENSG00000089159|K05760;ENSG00000099942|K04438;ENSG00000100167|K16938;ENSG00000105974|K06278;ENSG00000105976|K05099;ENSG00000106976|K01528;ENSG00000109458|K09593;ENSG00000110395|K04707;ENSG00000114790|K13744;ENSG00000115414|K05717;ENSG00000121879|K00922;ENSG0000…	39	ENSG00000050820|K05726;ENSG00000102890|K19241;ENSG00000111229|K05756;ENSG00000116670|K13728;ENSG00000122705|K04644;ENSG00000130429|K05757;ENSG00000136950|K05754;ENSG00000162704|K05754;ENSG00000166337|K06272;ENSG00000175416|K04645;ENSG00000177105|K07863;ENSG00000184009|K05692;ENSG00000241553|K05755;ENSG00000256745|K05756	14	http://www.kegg.jp/pathway/map05100+K05747+K05700+K05691+K00922+K18985+K04646+K05760+K04438+K16938+K06278+K05099+K01528+K09593+K04707+K13744+K05717+K16939+K02649+K05719+K13708+K05748+K06279+K06272+K05725+K13737+K17449+K13738+K05692+K07863+K04393+K05726+K19241+K05756+K13728+K04644+K05757+K05754+K04645+K05755	yes
Phosphatidylinositol signaling system	map04070	47	92	2726	11766	2.18248e-05	0.000379542	ENSG00000011405|K00923;ENSG00000040933|K01109;ENSG00000051382|K00922;ENSG00000078142|K00914;ENSG00000078269|K20279;ENSG00000096433|K04960;ENSG00000100330|K18082;ENSG00000102780|K00901;ENSG00000108389|K18082;ENSG00000109452|K01109;ENSG00000115020|K00921;ENSG00000115556|K05857;ENSG00000121879|K00922;ENSG00000122126|K01099;ENSG00000123104|K04959;ENSG00000124181|K01116;ENSG00000129007|K02183;ENSG0000…	ENSG00000011405|K00923;ENSG00000040933|K01109;ENSG00000051382|K00922;ENSG00000078142|K00914;ENSG00000078269|K20279;ENSG00000096433|K04960;ENSG00000100330|K18082;ENSG00000102780|K00901;ENSG00000108389|K18082;ENSG00000109452|K01109;ENSG00000115020|K00921;ENSG00000115556|K05857;ENSG00000121879|K00922;ENSG00000122126|K01099;ENSG00000123104|K04959;ENSG00000124181|K01116;ENSG00000129007|K02183;ENSG0000…	38	ENSG00000103502|K00999;ENSG00000137288|K04960;ENSG00000137825|K00911;ENSG00000137841|K05858;ENSG00000141401|K01092;ENSG00000143933|K02183;ENSG00000151689|K01107;ENSG00000155252|K13711;ENSG00000276293|K00920	9	http://www.kegg.jp/pathway/map04070+K00923+K01109+K00922+K00914+K20279+K04960+K18082+K00901+K00921+K05857+K01099+K04959+K01116+K02183+K00911+K02649+K13024+K04958+K00915+K02677+K01108+K01110+K05858+K00889+K21798+K00913+K00888+K00999+K01092+K01107+K13711+K00920	yes
Relaxin signaling pathway	map04926	57	122	2716	11736	2.35304e-05	0.000379542	ENSG00000051382|K00922;ENSG00000087245|K01398;ENSG00000100485|K03099;ENSG00000100985|K01403;ENSG00000106799|K04674;ENSG00000108821|K06236;ENSG00000111664|K07825;ENSG00000114450|K04538;ENSG00000115904|K03099;ENSG00000117020|K04456;ENSG00000118260|K05870;ENSG00000121281|K08047;ENSG00000121879|K00922;ENSG00000127588|K04547;ENSG00000127928|K04548;ENSG00000129467|K08044;ENSG00000133703|K07827;ENSG0000…	ENSG00000051382|K00922;ENSG00000087245|K01398;ENSG00000100485|K03099;ENSG00000100985|K01403;ENSG00000106799|K04674;ENSG00000108821|K06236;ENSG00000111664|K07825;ENSG00000114450|K04538;ENSG00000115904|K03099;ENSG00000117020|K04456;ENSG00000118260|K05870;ENSG00000121281|K08047;ENSG00000121879|K00922;ENSG00000127588|K04547;ENSG00000127928|K04548;ENSG00000129467|K08044;ENSG00000133703|K07827;ENSG0000…	41	ENSG00000060558|K04637;ENSG00000078401|K16366;ENSG00000112715|K05448;ENSG00000126934|K04369;ENSG00000127920|K04546;ENSG00000128272|K04374;ENSG00000137841|K05858;ENSG00000141480|K04439;ENSG00000150630|K05449;ENSG00000170345|K04379;ENSG00000172354|K04537;ENSG00000173511|K16858;ENSG00000174021|K04542;ENSG00000174775|K02833;ENSG00000196611|K01388;ENSG00000228218|K04374	16	http://www.kegg.jp/pathway/map04926+K00922+K01398+K03099+K01403+K04674+K06236+K07825+K04538+K04456+K05870+K08047+K04547+K04548+K08044+K07827+K06237+K04439+K08043+K02649+K04361+K02677+K06279+K08049+K04540+K04388+K04500+K04347+K08046+K09048+K05858+K17449+K07826+K09049+K04368+K04539+K04637+K16366+K05448+K04369+K04546+K04374+K05449+K04379+K04537+K16858+K04542+K02833+K01388	yes
[truncated: 309 more rows]
